# Supplementary material for: Di-μ-iodido-bis­{[dicyclo­hexyl(phen­yl)phosphine-κP](pyridine-κN)silver(I)}
Source: Acta Crystallogr Sect E Struct Rep Online. 2009 Mar 31;65(Pt 4):m462–3. doi: 10.1107/S160053680901099X (PMC2969050; doi:10.1107/S160053680901099X)
Supplement: Supplementary file 1 [file e-65-0m462-sup1.cif]

##############################################################################
###                                                                        ###
###        Electronic paper (Acta Crystallographica Section E)             ###
###                                                                        ###
##############################################################################
#                                                                            #
# This CIF contains the data in a paper accepted for publication in Acta     #
# Crystallographica Section E. It conforms to the requirements of Notes      #
# for Authors for Section E, and has been peer reviewed under the auspices   #
# of the IUCr Commission on Journals.                                        #
#                                                                            #
# Full details of the Crystallographic Information File format               #
# are given in the paper "The Crystallographic Information File (CIF):       #
# a New Standard Archive File for Crystallography" by S. R. Hall, F. H.      #
# Allen and I. D. Brown [Acta Cryst. (1991), A47, 655-685].                  #
#                                                                            #
# The current version of the core CIF dictionary is obtainable from          #
# ftp://ftp.iucr.org/pub/cif_core.dic. The current version number is 2.4.    #
#                                                                            #
# Software is freely available for graphical display of the structure(s) in  #
# this CIF.  For information consult the CIF home page http://www.iucr.org/  #
# cif/home.html                                                              #
#                                                                            #
# This file may be used for bona fide research purposes within the           #
# scientific community so long as proper attribution is given to the journal # 
# article from which it was obtained.                                        #
#                                                                            #
##############################################################################
                                             
data_global
_audit_creation_method     'WinGX routine CIF_UPDATE'
_audit_conform_dict_name     cif_core.dic
_audit_conform_dict_version     2.3
_journal_date_recd_electronic     2009-03-23
_journal_date_accepted     2009-03-25
_journal_name_full     'Acta Crystallographica, Section E'
_journal_year     2009
_journal_volume     65
_journal_issue      4
_journal_page_first     m462
_journal_page_last     m463
_journal_paper_category     QM
_journal_coeditor_code     HG2494
_publ_contact_author_name     'Meijboom, Reinout'
_publ_contact_author_address
;
Department of Chemistry
University of Johannesburg
PO Box 524, Auckland Park
Johannesburg, 2006.
;
_publ_contact_author_email     rmeijboom@uj.ac.za
_publ_contact_author_fax     '27(11)5592367'
_publ_contact_author_phone     '27(11)5592819'
_publ_section_title
;\
Di-\m-iodido-bis{[dicyclohexyl(phenyl)phosphine-\k<i>P</i>](pyridine-\
\k<i>N</i>)silver(I)}
;
loop_
    _publ_author_name
    _publ_author_address
    'Omondi, Bernard'
;
Department of Chemistry
University of Johannesburg
PO Box 524, Auckland Park
Johannesburg 2006
South Africa
;
    'Meijboom, Reinout'
;
Department of Chemistry
University of Johannesburg
PO Box 524, Auckland Park
Johannesburg 2006
South Africa
;
data_I
_audit_creation_method     'WinGX routine CIF_UPDATE'
_chemical_name_systematic
;
Di-\m-iodido-bis{[dicyclohexyl(phenyl)phosphine-\kP](pyridine-\kN)silver(I)}
;
_chemical_formula_moiety     'C46 H64 Ag2 I2 N2 P2'
_chemical_formula_sum     'C46 H64 Ag2 I2 N2 P2'
_chemical_formula_iupac     '[Ag2 I2 (C5 H5 N)2 (C18 H27 P)2]'
_chemical_formula_weight     1176.47
_symmetry_cell_setting     Triclinic
_symmetry_space_group_name_H-M     'P -1'
_symmetry_space_group_name_Hall     '-P 1'
loop_
    _symmetry_equiv_pos_as_xyz
    'x, y, z'
    '-x, -y, -z'
_cell_length_a     9.5970(12)
_cell_length_b     9.9816(13)
_cell_length_c     14.1437(18)
_cell_angle_alpha     90.484(3)
_cell_angle_beta     102.404(2)
_cell_angle_gamma     112.704(2)
_cell_volume     1214.4(3)
_cell_formula_units_Z     1
_cell_measurement_reflns_used     8087
_cell_measurement_theta_min     1.48
_cell_measurement_theta_max     28
_cell_measurement_temperature     293(2)
_exptl_crystal_description     Plate
_exptl_crystal_colour     Colourless
_exptl_crystal_size_max     0.3
_exptl_crystal_size_mid     0.22
_exptl_crystal_size_min     0.09
_exptl_crystal_density_diffrn     1.609
_exptl_crystal_density_method     'not measured'
_exptl_crystal_F_000     584
_exptl_absorpt_coefficient_mu     2.175
_exptl_absorpt_correction_type     multi-scan
_exptl_absorpt_process_details     '(SADABS; Bruker, 2004)'
_exptl_absorpt_correction_T_min     0.5615
_exptl_absorpt_correction_T_max     0.8283
_diffrn_radiation_type     MoK\a
_diffrn_radiation_wavelength     0.71073
_diffrn_measurement_device_type     'Bruker SMART CCD area-detector'
_diffrn_measurement_method     \w
_diffrn_reflns_number     7951
_diffrn_reflns_av_R_equivalents     0.0142
_diffrn_reflns_theta_min     1.48
_diffrn_reflns_theta_max     28
_diffrn_reflns_theta_full     28
_diffrn_measured_fraction_theta_max     0.974
_diffrn_measured_fraction_theta_full     0.974
_diffrn_reflns_limit_h_min     -12
_diffrn_reflns_limit_h_max     12
_diffrn_reflns_limit_k_min     -11
_diffrn_reflns_limit_k_max     13
_diffrn_reflns_limit_l_min     -14
_diffrn_reflns_limit_l_max     18
_reflns_number_total     5723
_reflns_number_gt     4310
_reflns_threshold_expression     I>2\s(I)
_refine_ls_structure_factor_coef     Fsqd
_refine_ls_matrix_type     full
_refine_ls_R_factor_gt     0.0305
_refine_ls_wR_factor_ref     0.0728
_refine_ls_goodness_of_fit_ref     1.015
_refine_ls_restrained_S_all     1.015
_refine_ls_number_reflns     5723
_refine_ls_number_parameters     244
_refine_ls_number_restraints     0
_refine_ls_hydrogen_treatment     constr
_refine_ls_weighting_scheme     calc
_refine_ls_weighting_details
                 'calc w=1/[\s^2^(Fo^2^)+(0.0363P)^2^] where P=(Fo^2^+2Fc^2^)/3'
_refine_ls_shift/su_max     0.002
_refine_diff_density_max     0.504
_refine_diff_density_min     -0.808
_refine_ls_extinction_method     none
loop_
    _atom_type_symbol
    _atom_type_description
    _atom_type_scat_dispersion_real
    _atom_type_scat_dispersion_imag
    _atom_type_scat_source
    C C 0.0033 0.0016 'International Tables Vol C Tables 4.2.6.8 and 6.1.1.4'
    H H 0 0 'International Tables Vol C Tables 4.2.6.8 and 6.1.1.4'
    N N 0.0061 0.0033 'International Tables Vol C Tables 4.2.6.8 and 6.1.1.4'
    P P 0.1023 0.0942 'International Tables Vol C Tables 4.2.6.8 and 6.1.1.4'
    Ag Ag -0.8971 1.1015 'International Tables Vol C Tables 4.2.6.8 and 6.1.1.4'
    I I -0.4742 1.8119 'International Tables Vol C Tables 4.2.6.8 and 6.1.1.4'
_computing_data_collection     'SMART (Bruker, 2004)'
_computing_cell_refinement     'SAINT (Bruker, 2004)'
_computing_data_reduction     'SAINT (Bruker, 2004)'
_computing_structure_solution     'SHELXS97 (Sheldrick, 2008)'
_computing_structure_refinement     'SHELXL97 (Sheldrick, 2008)'
_computing_molecular_graphics     'DIAMOND (Brandenburg & Putz, 2005)'
_computing_publication_material     'WinGX (Farrugia, 1999)'
loop_
    _atom_site_type_symbol
    _atom_site_label
    _atom_site_fract_x
    _atom_site_fract_y
    _atom_site_fract_z
    _atom_site_U_iso_or_equiv
    _atom_site_adp_type
    _atom_site_calc_flag
    _atom_site_refinement_flags
    _atom_site_occupancy
    _atom_site_disorder_assembly
    _atom_site_disorder_group
    Ag Ag 0.64528(3) 0.51283(3) 0.579194(16) 0.04387(8) Uani d . 1 . .
    I I 0.67657(2) 0.67819(2) 0.418646(15) 0.04704(8) Uani d . 1 . .
    P P 0.75790(9) 0.61782(8) 0.74849(5) 0.03498(17) Uani d . 1 . .
    N N 0.7116(3) 0.3242(3) 0.5233(2) 0.0496(7) Uani d . 1 . .
    C C11 0.8282(4) 0.4979(3) 0.8258(2) 0.0420(7) Uani d . 1 . .
    H H11 0.8702 0.545 0.8926 0.05 Uiso calc R 1 . .
    C C12 0.6951(4) 0.3510(4) 0.8252(3) 0.0545(9) Uani d . 1 . .
    H H12A 0.6467 0.3071 0.7587 0.065 Uiso calc R 1 . .
    H H12B 0.6171 0.366 0.8525 0.065 Uiso calc R 1 . .
    C C13 0.7541(6) 0.2473(5) 0.8845(3) 0.0758(12) Uani d . 1 . .
    H H13A 0.792 0.2863 0.9524 0.091 Uiso calc R 1 . .
    H H13B 0.6687 0.1531 0.8799 0.091 Uiso calc R 1 . .
    C C14 0.8837(6) 0.2275(5) 0.8483(3) 0.0793(13) Uani d . 1 . .
    H H14A 0.9225 0.1663 0.8897 0.095 Uiso calc R 1 . .
    H H14B 0.8427 0.1782 0.7828 0.095 Uiso calc R 1 . .
    C C15 1.0152(5) 0.3712(5) 0.8482(3) 0.0745(12) Uani d . 1 . .
    H H15A 1.0921 0.3552 0.8204 0.089 Uiso calc R 1 . .
    H H15B 1.0647 0.415 0.9147 0.089 Uiso calc R 1 . .
    C C16 0.9582(4) 0.4757(4) 0.7898(3) 0.0535(9) Uani d . 1 . .
    H H16A 0.9202 0.4372 0.7218 0.064 Uiso calc R 1 . .
    H H16B 1.0446 0.5692 0.7948 0.064 Uiso calc R 1 . .
    C C21 0.6083(4) 0.6419(3) 0.8017(2) 0.0403(7) Uani d . 1 . .
    H H21 0.5195 0.5473 0.7889 0.048 Uiso calc R 1 . .
    C C22 0.5502(4) 0.7498(4) 0.7480(2) 0.0523(8) Uani d . 1 . .
    H H22A 0.5176 0.7192 0.6787 0.063 Uiso calc R 1 . .
    H H22B 0.6344 0.8457 0.7585 0.063 Uiso calc R 1 . .
    C C23 0.4137(5) 0.7582(5) 0.7837(3) 0.0680(11) Uani d . 1 . .
    H H23A 0.3842 0.8322 0.752 0.082 Uiso calc R 1 . .
    H H23B 0.3253 0.6653 0.7659 0.082 Uiso calc R 1 . .
    C C24 0.4547(5) 0.7946(5) 0.8927(3) 0.0713(11) Uani d . 1 . .
    H H24A 0.5336 0.8932 0.9096 0.086 Uiso calc R 1 . .
    H H24B 0.3633 0.7912 0.9132 0.086 Uiso calc R 1 . .
    C C25 0.5139(5) 0.6903(5) 0.9458(3) 0.0643(10) Uani d . 1 . .
    H H25A 0.4306 0.5939 0.9355 0.077 Uiso calc R 1 . .
    H H25B 0.5458 0.7213 1.015 0.077 Uiso calc R 1 . .
    C C26 0.6511(4) 0.6823(4) 0.9116(2) 0.0512(8) Uani d . 1 . .
    H H26A 0.6819 0.6099 0.9447 0.061 Uiso calc R 1 . .
    H H26B 0.7386 0.776 0.9282 0.061 Uiso calc R 1 . .
    C C31 0.9209(3) 0.7958(3) 0.7758(2) 0.0386(7) Uani d . 1 . .
    C C32 0.9355(4) 0.8901(4) 0.7032(2) 0.0473(8) Uani d . 1 . .
    H H32 0.8637 0.8606 0.6435 0.057 Uiso calc R 1 . .
    C C33 1.0555(5) 1.0272(4) 0.7185(3) 0.0628(10) Uani d . 1 . .
    H H33 1.0619 1.0899 0.6698 0.075 Uiso calc R 1 . .
    C C34 1.1638(5) 1.0704(4) 0.8043(4) 0.0713(12) Uani d . 1 . .
    H H34 1.2464 1.1611 0.8134 0.086 Uiso calc R 1 . .
    C C35 1.1515(5) 0.9803(4) 0.8779(3) 0.0714(12) Uani d . 1 . .
    H H35 1.2242 1.011 0.9374 0.086 Uiso calc R 1 . .
    C C36 1.0303(4) 0.8434(4) 0.8631(3) 0.0583(9) Uani d . 1 . .
    H H36 1.0227 0.7828 0.913 0.07 Uiso calc R 1 . .
    C C41 0.6644(5) 0.1923(4) 0.5544(3) 0.0605(10) Uani d . 1 . .
    H H41 0.592 0.1694 0.5925 0.073 Uiso calc R 1 . .
    C C42 0.7168(5) 0.0881(4) 0.5333(3) 0.0694(11) Uani d . 1 . .
    H H42 0.6801 -0.0032 0.5562 0.083 Uiso calc R 1 . .
    C C43 0.8250(5) 0.1217(5) 0.4776(3) 0.0759(12) Uani d . 1 . .
    H H43 0.8629 0.0536 0.462 0.091 Uiso calc R 1 . .
    C C44 0.8749(5) 0.2560(5) 0.4461(3) 0.0742(12) Uani d . 1 . .
    H H44 0.9491 0.2818 0.4092 0.089 Uiso calc R 1 . .
    C C45 0.8155(4) 0.3540(4) 0.4688(3) 0.0577(9) Uani d . 1 . .
    H H45 0.8491 0.445 0.4453 0.069 Uiso calc R 1 . .
loop_
    _atom_site_aniso_label
    _atom_site_aniso_U_11
    _atom_site_aniso_U_22
    _atom_site_aniso_U_33
    _atom_site_aniso_U_12
    _atom_site_aniso_U_13
    _atom_site_aniso_U_23
    Ag 0.05080(15) 0.04133(14) 0.03791(14) 0.01641(11) 0.01097(11) 0.00158(10)
    I 0.04314(13) 0.04213(13) 0.04845(13) 0.00716(9) 0.01405(9) 0.01362(9)
    P 0.0372(4) 0.0322(4) 0.0333(4) 0.0111(3) 0.0089(3) 0.0039(3)
    N 0.0534(17) 0.0422(16) 0.0540(17) 0.0210(13) 0.0105(13) -0.0023(13)
    C11 0.0486(18) 0.0421(18) 0.0354(16) 0.0202(15) 0.0056(13) 0.0075(13)
    C12 0.069(2) 0.044(2) 0.058(2) 0.0240(18) 0.0271(18) 0.0196(16)
    C13 0.113(4) 0.055(2) 0.077(3) 0.043(3) 0.039(3) 0.033(2)
    C14 0.116(4) 0.065(3) 0.083(3) 0.061(3) 0.029(3) 0.025(2)
    C15 0.087(3) 0.082(3) 0.073(3) 0.059(3) 0.008(2) 0.010(2)
    C16 0.049(2) 0.056(2) 0.060(2) 0.0265(18) 0.0120(16) 0.0077(17)
    C21 0.0408(16) 0.0372(17) 0.0412(17) 0.0113(14) 0.0144(13) 0.0015(13)
    C22 0.058(2) 0.061(2) 0.048(2) 0.0319(18) 0.0179(16) 0.0101(16)
    C23 0.061(2) 0.089(3) 0.069(3) 0.045(2) 0.018(2) 0.012(2)
    C24 0.072(3) 0.083(3) 0.077(3) 0.041(2) 0.036(2) 0.006(2)
    C25 0.070(3) 0.074(3) 0.052(2) 0.023(2) 0.0297(19) 0.0040(19)
    C26 0.060(2) 0.058(2) 0.0408(18) 0.0264(18) 0.0168(16) 0.0084(16)
    C31 0.0359(16) 0.0343(16) 0.0443(17) 0.0119(13) 0.0106(13) 0.0023(13)
    C32 0.0523(19) 0.0419(18) 0.0453(18) 0.0133(15) 0.0170(15) 0.0050(14)
    C33 0.065(2) 0.044(2) 0.071(3) 0.0054(18) 0.029(2) 0.0085(18)
    C34 0.051(2) 0.041(2) 0.107(4) 0.0028(17) 0.019(2) -0.005(2)
    C35 0.058(2) 0.049(2) 0.081(3) 0.0091(19) -0.014(2) -0.013(2)
    C36 0.057(2) 0.049(2) 0.055(2) 0.0164(18) -0.0032(17) 0.0035(17)
    C41 0.066(2) 0.050(2) 0.069(2) 0.0227(19) 0.023(2) 0.0046(18)
    C42 0.083(3) 0.046(2) 0.080(3) 0.030(2) 0.013(2) 0.003(2)
    C43 0.080(3) 0.068(3) 0.094(3) 0.050(3) 0.012(3) -0.009(2)
    C44 0.066(3) 0.071(3) 0.097(3) 0.035(2) 0.029(2) -0.003(2)
    C45 0.053(2) 0.052(2) 0.069(2) 0.0200(18) 0.0172(18) 0.0013(18)
_geom_special_details
;
All e.s.d.'s (except the e.s.d. in the dihedral angle between two l.s. planes)
are estimated using the full covariance matrix. The cell e.s.d.'s are taken
into account individually in the estimation of e.s.d.'s in distances, angles
and torsion angles; correlations between e.s.d.'s in cell parameters are only
used when they are defined by crystal symmetry. An approximate (isotropic)
treatment of cell e.s.d.'s is used for estimating e.s.d.'s involving l.s.
planes.
;
loop_
    _geom_bond_atom_site_label_1
    _geom_bond_atom_site_label_2
    _geom_bond_site_symmetry_2
    _geom_bond_distance
    _geom_bond_publ_flag
    Ag N . 2.386(3) y
    Ag P . 2.4436(8) y
    Ag I . 2.8186(4) y
    Ag I 2_666 2.9449(5) y
    Ag Ag 2_666 3.1008(6) y
    I Ag 2_666 2.9449(4) ?
    P C31 . 1.827(3) ?
    P C11 . 1.847(3) ?
    P C21 . 1.847(3) ?
    N C41 . 1.329(4) ?
    N C45 . 1.334(4) ?
    C11 C12 . 1.527(5) ?
    C11 C16 . 1.532(4) ?
    C11 H11 . 0.98 ?
    C12 C13 . 1.536(5) ?
    C12 H12A . 0.97 ?
    C12 H12B . 0.97 ?
    C13 C14 . 1.521(6) ?
    C13 H13A . 0.97 ?
    C13 H13B . 0.97 ?
    C14 C15 . 1.501(6) ?
    C14 H14A . 0.97 ?
    C14 H14B . 0.97 ?
    C15 C16 . 1.526(5) ?
    C15 H15A . 0.97 ?
    C15 H15B . 0.97 ?
    C16 H16A . 0.97 ?
    C16 H16B . 0.97 ?
    C21 C26 . 1.528(4) ?
    C21 C22 . 1.530(4) ?
    C21 H21 . 0.98 ?
    C22 C23 . 1.532(5) ?
    C22 H22A . 0.97 ?
    C22 H22B . 0.97 ?
    C23 C24 . 1.510(5) ?
    C23 H23A . 0.97 ?
    C23 H23B . 0.97 ?
    C24 C25 . 1.503(5) ?
    C24 H24A . 0.97 ?
    C24 H24B . 0.97 ?
    C25 C26 . 1.525(5) ?
    C25 H25A . 0.97 ?
    C25 H25B . 0.97 ?
    C26 H26A . 0.97 ?
    C26 H26B . 0.97 ?
    C31 C36 . 1.379(4) ?
    C31 C32 . 1.391(4) ?
    C32 C33 . 1.384(5) ?
    C32 H32 . 0.93 ?
    C33 C34 . 1.358(6) ?
    C33 H33 . 0.93 ?
    C34 C35 . 1.376(6) ?
    C34 H34 . 0.93 ?
    C35 C36 . 1.389(5) ?
    C35 H35 . 0.93 ?
    C36 H36 . 0.93 ?
    C41 C42 . 1.374(5) ?
    C41 H41 . 0.93 ?
    C42 C43 . 1.378(6) ?
    C42 H42 . 0.93 ?
    C43 C44 . 1.353(6) ?
    C43 H43 . 0.93 ?
    C44 C45 . 1.376(5) ?
    C44 H44 . 0.93 ?
    C45 H45 . 0.93 ?
loop_
    _geom_angle_atom_site_label_1
    _geom_angle_atom_site_label_2
    _geom_angle_atom_site_label_3
    _geom_angle_site_symmetry_1
    _geom_angle_site_symmetry_3
    _geom_angle
    _geom_angle_publ_flag
    N Ag P . . 118.15(7) y
    N Ag I . . 98.31(7) y
    P Ag I . . 123.82(2) y
    N Ag I . 2_666 95.85(7) y
    P Ag I . 2_666 102.83(2) ?
    I Ag I . 2_666 114.947(10) y
    N Ag Ag . 2_666 103.19(7) y
    P Ag Ag . 2_666 135.80(2) y
    I Ag Ag . 2_666 59.443(10) y
    I Ag Ag 2_666 2_666 55.505(11) y
    Ag I Ag . 2_666 65.053(10) y
    C31 P C11 . . 104.16(14) ?
    C31 P C21 . . 104.32(14) ?
    C11 P C21 . . 105.76(14) ?
    C31 P Ag . . 119.07(10) ?
    C11 P Ag . . 112.57(10) ?
    C21 P Ag . . 109.89(10) ?
    C41 N C45 . . 116.9(3) ?
    C41 N Ag . . 122.4(2) ?
    C45 N Ag . . 120.1(2) ?
    C12 C11 C16 . . 110.3(3) ?
    C12 C11 P . . 110.5(2) ?
    C16 C11 P . . 109.9(2) ?
    C12 C11 H11 . . 108.7 ?
    C16 C11 H11 . . 108.7 ?
    P C11 H11 . . 108.7 ?
    C11 C12 C13 . . 110.9(3) ?
    C11 C12 H12A . . 109.5 ?
    C13 C12 H12A . . 109.5 ?
    C11 C12 H12B . . 109.5 ?
    C13 C12 H12B . . 109.5 ?
    H12A C12 H12B . . 108 ?
    C14 C13 C12 . . 111.5(3) ?
    C14 C13 H13A . . 109.3 ?
    C12 C13 H13A . . 109.3 ?
    C14 C13 H13B . . 109.3 ?
    C12 C13 H13B . . 109.3 ?
    H13A C13 H13B . . 108 ?
    C15 C14 C13 . . 111.6(4) ?
    C15 C14 H14A . . 109.3 ?
    C13 C14 H14A . . 109.3 ?
    C15 C14 H14B . . 109.3 ?
    C13 C14 H14B . . 109.3 ?
    H14A C14 H14B . . 108 ?
    C14 C15 C16 . . 111.4(4) ?
    C14 C15 H15A . . 109.4 ?
    C16 C15 H15A . . 109.4 ?
    C14 C15 H15B . . 109.4 ?
    C16 C15 H15B . . 109.4 ?
    H15A C15 H15B . . 108 ?
    C15 C16 C11 . . 112.1(3) ?
    C15 C16 H16A . . 109.2 ?
    C11 C16 H16A . . 109.2 ?
    C15 C16 H16B . . 109.2 ?
    C11 C16 H16B . . 109.2 ?
    H16A C16 H16B . . 107.9 ?
    C26 C21 C22 . . 110.5(3) ?
    C26 C21 P . . 116.8(2) ?
    C22 C21 P . . 110.4(2) ?
    C26 C21 H21 . . 106.2 ?
    C22 C21 H21 . . 106.2 ?
    P C21 H21 . . 106.2 ?
    C21 C22 C23 . . 111.1(3) ?
    C21 C22 H22A . . 109.4 ?
    C23 C22 H22A . . 109.4 ?
    C21 C22 H22B . . 109.4 ?
    C23 C22 H22B . . 109.4 ?
    H22A C22 H22B . . 108 ?
    C24 C23 C22 . . 111.6(3) ?
    C24 C23 H23A . . 109.3 ?
    C22 C23 H23A . . 109.3 ?
    C24 C23 H23B . . 109.3 ?
    C22 C23 H23B . . 109.3 ?
    H23A C23 H23B . . 108 ?
    C25 C24 C23 . . 111.7(3) ?
    C25 C24 H24A . . 109.3 ?
    C23 C24 H24A . . 109.3 ?
    C25 C24 H24B . . 109.3 ?
    C23 C24 H24B . . 109.3 ?
    H24A C24 H24B . . 107.9 ?
    C24 C25 C26 . . 111.9(3) ?
    C24 C25 H25A . . 109.2 ?
    C26 C25 H25A . . 109.2 ?
    C24 C25 H25B . . 109.2 ?
    C26 C25 H25B . . 109.2 ?
    H25A C25 H25B . . 107.9 ?
    C25 C26 C21 . . 110.9(3) ?
    C25 C26 H26A . . 109.5 ?
    C21 C26 H26A . . 109.5 ?
    C25 C26 H26B . . 109.5 ?
    C21 C26 H26B . . 109.5 ?
    H26A C26 H26B . . 108.1 ?
    C36 C31 C32 . . 117.7(3) ?
    C36 C31 P . . 124.7(3) ?
    C32 C31 P . . 117.6(2) ?
    C33 C32 C31 . . 121.0(3) ?
    C33 C32 H32 . . 119.5 ?
    C31 C32 H32 . . 119.5 ?
    C34 C33 C32 . . 120.2(4) ?
    C34 C33 H33 . . 119.9 ?
    C32 C33 H33 . . 119.9 ?
    C33 C34 C35 . . 120.1(3) ?
    C33 C34 H34 . . 119.9 ?
    C35 C34 H34 . . 119.9 ?
    C34 C35 C36 . . 119.7(4) ?
    C34 C35 H35 . . 120.1 ?
    C36 C35 H35 . . 120.1 ?
    C31 C36 C35 . . 121.2(4) ?
    C31 C36 H36 . . 119.4 ?
    C35 C36 H36 . . 119.4 ?
    N C41 C42 . . 123.5(4) ?
    N C41 H41 . . 118.2 ?
    C42 C41 H41 . . 118.2 ?
    C41 C42 C43 . . 118.6(4) ?
    C41 C42 H42 . . 120.7 ?
    C43 C42 H42 . . 120.7 ?
    C44 C43 C42 . . 118.5(4) ?
    C44 C43 H43 . . 120.8 ?
    C42 C43 H43 . . 120.8 ?
    C43 C44 C45 . . 119.7(4) ?
    C43 C44 H44 . . 120.2 ?
    C45 C44 H44 . . 120.2 ?
    N C45 C44 . . 122.8(4) ?
    N C45 H45 . . 118.6 ?
    C44 C45 H45 . . 118.6 ?
loop_
    _geom_torsion_atom_site_label_1
    _geom_torsion_atom_site_label_2
    _geom_torsion_atom_site_label_3
    _geom_torsion_atom_site_label_4
    _geom_torsion_site_symmetry_1
    _geom_torsion_site_symmetry_2
    _geom_torsion_site_symmetry_3
    _geom_torsion_site_symmetry_4
    _geom_torsion
    _geom_torsion_publ_flag
    N Ag I Ag . . . 2_666 100.46(7) y
    P Ag I Ag . . . 2_666 -127.34(3) y
    I Ag I Ag 2_666 . . 2_666 0 ?
    N Ag P C31 . . . . 102.47(14) ?
    I Ag P C31 . . . . -21.28(12) ?
    I Ag P C31 2_666 . . . -153.61(11) ?
    Ag Ag P C31 2_666 . . . -100.40(12) ?
    N Ag P C11 . . . . -19.81(14) ?
    I Ag P C11 . . . . -143.57(11) ?
    I Ag P C11 2_666 . . . 84.11(11) ?
    Ag Ag P C11 2_666 . . . 137.32(11) ?
    N Ag P C21 . . . . -137.39(13) ?
    I Ag P C21 . . . . 98.85(11) ?
    I Ag P C21 2_666 . . . -33.48(11) ?
    Ag Ag P C21 2_666 . . . 19.73(11) ?
    P Ag N C41 . . . . 68.4(3) ?
    I Ag N C41 . . . . -155.9(3) ?
    I Ag N C41 2_666 . . . -39.6(3) ?
    Ag Ag N C41 2_666 . . . -95.5(3) ?
    P Ag N C45 . . . . -102.6(3) ?
    I Ag N C45 . . . . 33.1(3) ?
    I Ag N C45 2_666 . . . 149.5(3) ?
    Ag Ag N C45 2_666 . . . 93.6(3) ?
    C31 P C11 C12 . . . . 169.8(2) ?
    C21 P C11 C12 . . . . 60.2(3) ?
    Ag P C11 C12 . . . . -59.8(2) ?
    C31 P C11 C16 . . . . -68.2(3) ?
    C21 P C11 C16 . . . . -177.8(2) ?
    Ag P C11 C16 . . . . 62.2(2) ?
    C16 C11 C12 C13 . . . . 55.0(4) ?
    P C11 C12 C13 . . . . 176.8(2) ?
    C11 C12 C13 C14 . . . . -55.7(5) ?
    C12 C13 C14 C15 . . . . 55.5(5) ?
    C13 C14 C15 C16 . . . . -54.9(5) ?
    C14 C15 C16 C11 . . . . 55.2(4) ?
    C12 C11 C16 C15 . . . . -55.1(4) ?
    P C11 C16 C15 . . . . -177.2(3) ?
    C31 P C21 C26 . . . . -61.2(3) ?
    C11 P C21 C26 . . . . 48.3(3) ?
    Ag P C21 C26 . . . . 170.1(2) ?
    C31 P C21 C22 . . . . 66.0(3) ?
    C11 P C21 C22 . . . . 175.6(2) ?
    Ag P C21 C22 . . . . -62.7(2) ?
    C26 C21 C22 C23 . . . . -55.6(4) ?
    P C21 C22 C23 . . . . 173.7(3) ?
    C21 C22 C23 C24 . . . . 54.9(5) ?
    C22 C23 C24 C25 . . . . -54.4(5) ?
    C23 C24 C25 C26 . . . . 54.9(5) ?
    C24 C25 C26 C21 . . . . -55.8(4) ?
    C22 C21 C26 C25 . . . . 55.9(4) ?
    P C21 C26 C25 . . . . -176.9(2) ?
    C11 P C31 C36 . . . . -28.3(3) ?
    C21 P C31 C36 . . . . 82.4(3) ?
    Ag P C31 C36 . . . . -154.7(3) ?
    C11 P C31 C32 . . . . 151.8(2) ?
    C21 P C31 C32 . . . . -97.5(3) ?
    Ag P C31 C32 . . . . 25.4(3) ?
    C36 C31 C32 C33 . . . . -0.3(5) ?
    P C31 C32 C33 . . . . 179.6(3) ?
    C31 C32 C33 C34 . . . . 1.8(6) ?
    C32 C33 C34 C35 . . . . -2.5(6) ?
    C33 C34 C35 C36 . . . . 1.7(6) ?
    C32 C31 C36 C35 . . . . -0.5(5) ?
    P C31 C36 C35 . . . . 179.6(3) ?
    C34 C35 C36 C31 . . . . -0.2(6) ?
    C45 N C41 C42 . . . . -0.1(6) ?
    Ag N C41 C42 . . . . -171.3(3) ?
    N C41 C42 C43 . . . . 0.5(6) ?
    C41 C42 C43 C44 . . . . 0.0(7) ?
    C42 C43 C44 C45 . . . . -1.0(7) ?
    C41 N C45 C44 . . . . -1.0(6) ?
    Ag N C45 C44 . . . . 170.5(3) ?
    C43 C44 C45 N . . . . 1.5(7) ?
