# Supplementary material for: Di-μ-iodido-bis­{[dicyclo­hexyl(phen­yl)phosphine-κP](pyridine-κN)silver(I)}
Source: Acta Crystallogr Sect E Struct Rep Online. 2009 Mar 31;65(Pt 4):m462–3. doi: 10.1107/S160053680901099X (PMC2969050; doi:10.1107/S160053680901099X)
Supplement: Supplementary file 2 [file e-65-0m462-Isup2.hkl]

#
# h,k,l, Fc-squared, Fo-squared, sigma(Fo-squared) and status flag
#
data_I
_shelx_title ' sad in P-1'
_shelx_refln_list_code          4
_shelx_F_calc_maximum      220.09
_exptl_crystal_F_000       584.00
_reflns_d_resolution_high  0.7570
 
loop_
 _symmetry_equiv_pos_as_xyz
 'x, y, z'
 '-x, -y, -z'
 
_cell_length_a     9.5970
_cell_length_b     9.9816
_cell_length_c    14.1437
_cell_angle_alpha  90.484
_cell_angle_beta  102.404
_cell_angle_gamma 112.704
 
_shelx_F_squared_multiplier     1.000
 
loop_
 _refln_index_h
 _refln_index_k
 _refln_index_l
 _refln_F_squared_calc
 _refln_F_squared_meas
 _refln_F_squared_sigma
 _refln_observed_status
   1   0   0     3994.93     4184.17     44.83 o
   2   0   0     7337.77     7502.11     64.16 o
   3   0   0    18960.21    19425.47    161.11 o
   4   0   0     3597.02     3535.43     42.38 o
   5   0   0     1212.42     1193.68     33.01 o
   6   0   0     3948.32     4076.99     78.31 o
   7   0   0      923.86      935.79     35.08 o
   8   0   0      174.73      179.10     21.09 o
   9   0   0      374.73      324.38     30.23 o
  10   0   0      213.96      227.96     27.33 o
  11   0   0       33.50       19.14     27.07 o
 -11   1   0       80.87       53.19     25.34 o
 -10   1   0      573.03      598.34     37.29 o
  -9   1   0      438.01      418.45     30.93 o
  -8   1   0      975.26     1013.37     37.47 o
  -7   1   0     3409.45     3457.82     72.25 o
  -6   1   0     1872.96     1905.60     30.26 o
  -5   1   0      374.09      384.67     13.31 o
  -4   1   0    10017.03    10017.04    124.71 o
  -3   1   0    13367.18    13103.71    109.98 o
  -2   1   0      244.56      233.83      4.84 o
  -1   1   0    19361.58    18702.81    196.86 o
   0   1   0    20717.99    21043.56    317.14 o
   1   1   0     2016.16     2064.85     35.21 o
   2   1   0    14987.68    15448.18    244.57 o
   3   1   0     8133.43     8841.56     94.32 o
   4   1   0      267.68      311.12     14.21 o
   5   1   0      680.53      695.41     16.61 o
   6   1   0      935.22      986.17     35.00 o
   7   1   0       29.96       16.37     13.95 o
   8   1   0      191.61      146.27     20.88 o
   9   1   0       88.38       90.79     23.52 o
  10   1   0        6.88       12.39     23.22 o
 -11   2   0      378.03      394.93     37.60 o
 -10   2   0     1128.82     1121.09     44.61 o
  -9   2   0      297.84      305.53     27.37 o
  -8   2   0     2000.07     1935.26     51.89 o
  -7   2   0     2339.32     2364.20     87.06 o
  -6   2   0      114.10      130.96     23.11 o
  -5   2   0     5389.57     5477.01     50.08 o
  -4   2   0     6442.51     6434.18     56.76 o
  -3   2   0      593.92      605.35      9.03 o
  -2   2   0     8808.34     8530.33    129.81 o
  -1   2   0     5099.43     4987.14     78.09 o
   0   2   0      915.65      918.90     19.53 o
   1   2   0    13295.28    13941.42    207.17 o
   2   2   0     5393.09     5822.01     93.77 o
   3   2   0      124.89      172.94      9.93 o
   4   2   0       72.73       78.22      6.99 o
   5   2   0      131.26      153.48      9.81 o
   6   2   0        2.31        5.63     12.86 o
   7   2   0       16.40       17.72     16.16 o
   8   2   0       27.00       21.48     18.97 o
   9   2   0       49.29       56.18     22.09 o
  10   2   0        7.14       16.24     26.72 o
 -12   3   0       61.48       45.18     28.93 o
 -11   3   0      565.27      616.09     41.02 o
 -10   3   0      223.65      207.43     26.98 o
  -9   3   0      626.43      586.29     33.44 o
  -8   3   0      908.46      927.97     23.78 o
  -7   3   0       46.13       58.30     17.26 o
  -6   3   0      810.76      803.33     13.85 o
  -5   3   0     1825.01     1846.73     29.58 o
  -4   3   0     1517.38     1455.86     21.24 o
  -3   3   0      872.13      849.64     14.07 o
  -2   3   0     2907.59     2933.64     51.89 o
  -1   3   0      222.48      228.65     12.21 o
   0   3   0      906.73      955.24     22.74 o
   1   3   0     1329.31     1494.50     32.57 o
   2   3   0     3068.00     3266.28     60.03 o
   3   3   0       99.49      134.51      9.51 o
   4   3   0     1228.14     1214.04     23.01 o
   5   3   0     1616.96     1653.89     64.08 o
   6   3   0        3.42        5.11     15.07 o
   7   3   0      852.63      845.14     37.51 o
   8   3   0      348.62      342.91     34.09 o
   9   3   0        3.26      -10.87     23.17 o
 -12   4   0      146.74      180.66     32.92 o
 -11   4   0       71.52       49.59     24.43 o
 -10   4   0       41.96        1.91     19.84 o
  -9   4   0       72.98       60.86     19.06 o
  -8   4   0        1.11        1.10      9.17 o
  -7   4   0      351.45      345.17     16.10 o
  -6   4   0       17.64       11.01     13.69 o
  -5   4   0      211.90      205.11     13.04 o
  -4   4   0      456.84      475.78     12.34 o
  -3   4   0      774.52      737.33     23.74 o
  -2   4   0      311.98      321.82     18.71 o
  -1   4   0      164.48      180.96     12.78 o
   0   4   0      986.91     1009.73     27.20 o
   1   4   0     4338.48     4326.39     75.50 o
   2   4   0     2520.68     2673.71     54.62 o
   3   4   0      113.18       92.28      8.46 o
   4   4   0     5171.60     5312.51     66.06 o
   5   4   0      518.92      541.92     20.59 o
   6   4   0      538.61      486.80     31.10 o
   7   4   0     1443.83     1532.00     52.45 o
   8   4   0      112.39      124.27     26.33 o
   9   4   0       52.19       29.37     28.24 o
 -12   5   0       51.82       40.71     29.41 o
 -11   5   0        0.25      -23.26     23.26 o
 -10   5   0       76.39       86.15     22.61 o
  -9   5   0       12.36       32.10     18.19 o
  -8   5   0      254.11      262.32     17.03 o
  -7   5   0      668.73      640.46     21.79 o
  -6   5   0     2828.36     2651.89     37.12 o
  -5   5   0      515.02      501.09     14.26 o
  -4   5   0     1075.18      977.98     31.58 o
  -3   5   0     5342.41     4878.72     85.41 o
  -2   5   0     2213.56     2317.80     46.69 o
  -1   5   0      908.07      902.05     26.68 o
   0   5   0     7042.08     7178.29    117.55 o
   1   5   0     4979.51     5090.44     89.79 o
   2   5   0      374.56      364.09     23.74 o
   3   5   0     5055.81     5082.62     64.13 o
   4   5   0     2480.79     2601.04     41.16 o
   5   5   0      229.02      246.20     22.91 o
   6   5   0     2083.79     2046.05     59.12 o
   7   5   0      231.54      215.18     29.02 o
   8   5   0       35.64       14.47     25.94 o
 -12   6   0        2.78       32.10     31.88 o
 -11   6   0        0.98       -6.24     26.98 o
 -10   6   0      124.62      125.48     26.29 o
  -9   6   0      250.40      280.15     27.59 o
  -8   6   0       30.46       16.50     17.20 o
  -7   6   0     2720.36     2740.02     40.55 o
  -6   6   0     5377.06     5299.94     64.01 o
  -5   6   0      668.61      676.35     16.99 o
  -4   6   0     4962.67     4757.92     88.49 o
  -3   6   0     6092.55     5945.54    101.27 o
  -2   6   0      119.94      130.85     13.04 o
  -1   6   0     4737.17     4962.15     88.66 o
   0   6   0     7740.22     7987.65    132.58 o
   1   6   0      314.03      349.84     25.17 o
   2   6   0     3969.31     3918.46     79.00 o
   3   6   0     4888.64     4981.00     65.41 o
   4   6   0      117.58      122.54     13.22 o
   5   6   0     1525.15     1535.61     33.82 o
   6   6   0      770.58      765.57     42.53 o
   7   6   0        2.35       -2.86     26.42 o
 -12   7   0        2.89      -11.30     30.62 o
 -11   7   0      138.09      185.64     30.10 o
 -10   7   0      329.58      363.49     39.29 o
  -9   7   0      123.71      148.35     26.03 o
  -8   7   0      802.30      859.30     41.80 o
  -7   7   0     1783.80     1829.74     54.62 o
  -6   7   0      239.81      258.05     14.71 o
  -4   7   0     4555.93     4292.91     82.56 o
  -3   7   0      493.99      434.26     24.26 o
  -2   7   0      983.01     1025.54     33.44 o
  -1   7   0     3920.34     4036.36     78.09 o
   0   7   0     2469.85     2529.39     58.65 o
   1   7   0      442.78      499.84     30.28 o
   2   7   0     2955.27     2903.49     68.09 o
   3   7   0      515.12      531.32     22.00 o
   4   7   0      242.44      239.62     33.33 o
   5   7   0      574.48      580.14     36.90 o
   6   7   0        6.20       43.66     28.50 o
   7   7   0       60.07       68.87     32.92 o
 -12   8   0       13.30       25.64     37.25 o
 -11   8   0      239.57      224.28     36.43 o
 -10   8   0      220.28      180.05     29.54 o
  -9   8   0      104.07      101.83     25.51 o
  -8   8   0     1603.59     1691.23     58.65 o
  -7   8   0      474.72      462.20     37.16 o
  -6   8   0      776.24      667.51     37.03 o
  -5   8   0     4251.60     3985.47     83.25 o
  -4   8   0      694.10      623.93     29.11 o
  -3   8   0      803.00      770.16     30.49 o
  -2   8   0     1007.59     1007.00     36.30 o
  -1   8   0      197.23      191.01     20.57 o
   0   8   0       44.43       29.45     16.72 o
   1   8   0      478.95      533.28     31.75 o
   2   8   0      235.00      215.01     25.25 o
   3   8   0        8.05       20.22     13.77 o
   4   8   0      123.97      109.87     23.43 o
   5   8   0        2.75      -16.98     24.95 o
   6   8   0       69.43       49.59     32.66 o
 -11   9   0       82.41      127.08     38.42 o
 -10   9   0       26.99       -8.62     31.62 o
  -9   9   0      267.38      298.99     34.48 o
  -8   9   0      842.59      796.93     47.99 o
  -7   9   0        2.47      -10.48     20.79 o
  -6   9   0      388.35      307.87     33.48 o
  -5   9   0      575.18      506.73     28.98 o
  -4   9   0       19.03       20.83     15.59 o
  -3   9   0      133.47      132.80     19.01 o
  -2   9   0      228.93      205.61     22.00 o
  -1   9   0       10.30       12.95     17.33 o
   0   9   0        5.89       12.91     17.89 o
   1   9   0        5.06        6.24     19.10 o
   2   9   0       18.29       11.32     14.03 o
   3   9   0       12.54        7.99     24.36 o
   4   9   0       21.34       14.57     17.64 o
 -11  10   0       32.76       55.87     39.33 o
 -10  10   0        0.19      -16.16     34.09 o
  -9  10   0      135.93      104.95     32.49 o
  -8  10   0        7.66       22.18     26.55 o
  -7  10   0       10.76       -4.98     23.65 o
  -6  10   0        2.65      -13.60     16.72 o
  -5  10   0       23.62       49.07     18.71 o
  -4  10   0       66.99       54.97     19.92 o
  -3  10   0      205.17      180.36     25.17 o
  -2  10   0      159.50      176.50     25.73 o
  -1  10   0       65.67       36.08     21.40 o
   0  10   0      308.23      333.43     34.30 o
   1  10   0       60.13       57.00     23.65 o
   2  10   0        2.14      -12.16     16.85 o
   3  10   0       86.46      100.41     19.88 o
 -10  11   0        7.34      -15.51     35.86 o
  -9  11   0        0.86       26.38     32.83 o
  -7  11   0        0.13       -5.07     19.32 o
  -6  11   0       71.37       94.38     22.22 o
  -5  11   0      110.36      135.01     23.13 o
  -4  11   0      510.91      540.94     36.56 o
  -3  11   0      456.38      536.18     39.50 o
  -2  11   0       16.33       11.26     23.09 o
  -1  11   0      524.88      595.22     41.10 o
   0  11   0      419.77      443.62     40.84 o
   1  11   0        1.08       -1.80     18.04 o
   2  11   0      118.36       80.00     38.92 o
  -9  12   0        1.23        6.15     23.78 o
  -8  12   0       64.16       57.69     23.30 o
  -7  12   0      106.01       78.22     24.30 o
  -6  12   0      125.26       86.76     24.34 o
  -5  12   0      145.28       78.22     25.99 o
  -4  12   0      441.05      500.36     44.40 o
  -3  12   0      306.44      316.19     34.39 o
  -2  12   0      123.17       96.20     29.97 o
  -1  12   0      703.49      709.09     47.82 o
   0  12   0      118.02      131.50     31.45 o
  -6  13   0        1.35      -17.41     27.33 o
  -5  13   0      300.26      322.73     37.94 o
  -4  13   0      334.93      323.08     39.11 o
  -3  13   0        3.48       87.93     31.84 o
   3 -13   1        1.54       35.26     30.71 o
   4 -13   1      136.20       84.63     31.45 o
   5 -13   1      128.05       98.63     33.44 o
   6 -13   1        0.79       29.67     27.94 o
   0 -12   1      123.82      111.45     32.57 o
   1 -12   1      709.84      762.02     48.21 o
   2 -12   1       37.99       51.24     27.50 o
   3 -12   1      264.59      230.39     33.61 o
   4 -12   1      369.07      373.49     35.78 o
   5 -12   1       49.15       68.96     24.82 o
   6 -12   1       11.35       14.90     23.22 o
   7 -12   1      129.94      138.99     26.07 o
   8 -12   1      181.66      174.73     25.56 o
   9 -12   1       23.85       17.93     23.56 o
  -2 -11   1      456.35      420.55     29.63 o
  -1 -11   1        8.83       -4.98     27.85 o
   0 -11   1      942.85      939.04     48.29 o
   1 -11   1      540.72      583.35     42.53 o
   2 -11   1      108.83      112.96     25.17 o
   3 -11   1      624.68      658.06     42.10 o
   4 -11   1      312.07      289.34     31.14 o
   5 -11   1       20.45       43.40     20.31 o
   6 -11   1      144.57      123.75     23.69 o
   7 -11   1      214.33      205.18     24.08 o
   9 -11   1       57.24       45.09     33.26 o
  10 -11   1       59.91       58.86     36.12 o
  -3 -10   1      637.88      599.03     31.08 o
  -2 -10   1      173.64      145.19     29.93 o
  -1 -10   1      780.02      723.77     40.37 o
   0 -10   1     1104.09     1167.26     46.65 o
   1 -10   1       19.85       11.17     20.96 o
   2 -10   1      435.99      342.52     34.69 o
   3 -10   1     1015.19     1007.04     42.40 o
   4 -10   1        0.90        7.36     18.24 o
   5 -10   1       97.28       97.85     20.70 o
   6 -10   1       40.44       61.16     18.45 o
   7 -10   1       72.83       79.91     25.99 o
   8 -10   1       17.89        7.62     26.64 o
   9 -10   1       29.21      -30.67     30.67 o
  10 -10   1        0.02       -4.03     34.30 o
  -5  -9   1      141.26       44.18     31.53 o
  -4  -9   1      281.22      271.19     29.73 o
  -3  -9   1      151.68      165.22     18.21 o
  -2  -9   1       95.54       70.47     24.30 o
  -1  -9   1      895.99      898.24     41.10 o
   0  -9   1      104.47      117.55     21.66 o
   1  -9   1        3.84      -17.20     17.20 o
   2  -9   1      207.92      239.26     23.87 o
   3  -9   1       69.31       45.70     17.85 o
   4  -9   1      349.91      284.22     26.16 o
   5  -9   1       43.58       27.24     15.94 o
   6  -9   1       15.40        1.99     21.18 o
   7  -9   1       15.12        3.38     21.70 o
   8  -9   1      168.23      182.65     28.63 o
   9  -9   1        1.82       -1.30     27.55 o
  10  -9   1        0.85      -31.58     31.58 o
  11  -9   1        9.00      -34.65     34.65 o
  -6  -8   1       81.51       72.98     32.88 o
  -5  -8   1       98.49      114.39     28.46 o
  -4  -8   1       48.15       19.98     15.40 o
  -3  -8   1        4.87       -6.06     19.92 o
  -2  -8   1      258.76      217.43     24.47 o
  -1  -8   1      226.20      244.33     23.78 o
   0  -8   1      132.12      116.21     19.49 o
   1  -8   1      119.02      120.76     18.71 o
   2  -8   1      932.74      905.26     34.82 o
   3  -8   1      755.72      720.87     30.19 o
   4  -8   1     1054.54      939.13     34.48 o
   5  -8   1     1528.63     1369.19     46.95 o
   6  -8   1       61.98       57.56     19.40 o
   7  -8   1      775.08      746.34     40.97 o
   8  -8   1      524.58      650.05     42.79 o
   9  -8   1       39.27      -11.48     24.95 o
  10  -8   1      128.31       94.68     30.06 o
  11  -8   1      224.12      245.46     35.21 o
  -7  -7   1       66.11       70.43     30.75 o
  -6  -7   1        1.26        6.37     27.07 o
  -5  -7   1       83.37       66.79     23.87 o
  -4  -7   1        1.14       -2.29     12.57 o
  -3  -7   1       16.36       25.04     17.24 o
  -2  -7   1      274.35      270.88     26.07 o
  -1  -7   1       36.64       72.25     15.68 o
   0  -7   1        0.18       11.22     13.17 o
   1  -7   1     1207.72     1253.89     39.59 o
   2  -7   1     1008.48      995.43     33.48 o
   3  -7   1      348.60      364.48     24.30 o
   4  -7   1     2940.27     2636.03     60.34 o
   5  -7   1     1551.63     1513.25     46.91 o
   6  -7   1      857.34      756.73     37.81 o
   7  -7   1     2608.54     2730.02     68.87 o
   8  -7   1      677.07      670.80     38.42 o
   9  -7   1       20.15       13.64     22.09 o
  10  -7   1      350.03      368.34     40.07 o
  11  -7   1      254.49      312.38     34.87 o
  12  -7   1        4.09       14.08     32.10 o
  -8  -6   1      203.36      131.54     31.53 o
  -7  -6   1        7.76       -8.92     24.08 o
  -6  -6   1      592.53      557.45     40.33 o
  -5  -6   1      383.26      361.19     31.88 o
  -4  -6   1        4.73       21.87     10.69 o
  -3  -6   1     1827.12     1905.80     51.50 o
  -2  -6   1     1673.61     1689.06     46.00 o
  -1  -6   1       20.22       28.89     12.30 o
   0  -6   1     3548.96     3584.47     70.34 o
   1  -6   1     4801.72     4899.64     88.32 o
   2  -6   1       20.86       10.01     10.01 o
   4  -6   1     8034.04     7636.98    130.07 o
   5  -6   1       99.24      101.43      8.54 o
   6  -6   1     3202.08     3055.51     41.12 o
   7  -6   1     1892.45     1976.88     54.40 o
   8  -6   1       41.99       37.29     17.50 o
   9  -6   1      360.28      320.00     32.62 o
  10  -6   1      387.94      379.12     36.60 o
  11  -6   1       61.99       59.08     27.59 o
  12  -6   1       24.60       33.01     31.71 o
  -8  -5   1      130.58      109.41     28.41 o
  -7  -5   1      384.36      382.20     35.00 o
  -6  -5   1     1475.77     1592.04     53.84 o
  -5  -5   1      284.18      253.34     18.09 o
  -4  -5   1     2487.34     2533.39     39.80 o
  -3  -5   1     3702.72     3626.52     73.98 o
  -2  -5   1      840.17      951.21     32.10 o
  -1  -5   1     2921.36     3020.65     60.81 o
   0  -5   1    11313.07    11934.30    186.25 o
   1  -5   1     5092.93     5285.57     90.70 o
   2  -5   1     3042.74     2976.78     56.65 o
   3  -5   1    14873.26    13963.81    215.57 o
   4  -5   1     1317.34     1192.25     34.69 o
   5  -5   1     2227.82     2210.27     30.98 o
   6  -5   1     3164.85     3134.29     41.45 o
   7  -5   1       28.07       42.44     12.32 o
   8  -5   1      207.99      194.61     22.61 o
   9  -5   1      526.66      497.59     33.87 o
  10  -5   1       12.52       15.98     20.62 o
  11  -5   1        4.50      -20.18     24.04 o
  12  -5   1       20.74       11.39     29.24 o
  -9  -4   1      264.22      210.81     32.96 o
  -8  -4   1      196.45      143.80     25.21 o
  -7  -4   1     2266.87     2240.18     63.93 o
  -6  -4   1      821.22      819.80     37.16 o
  -5  -4   1     1095.07     1148.49     25.18 o
  -4  -4   1     5692.46     5740.44     70.10 o
  -3  -4   1     3561.87     3718.74     72.42 o
  -2  -4   1     1018.28     1069.98     31.10 o
  -1  -4   1     5490.59     5470.21     92.47 o
   0  -4   1     5705.49     5760.42     94.86 o
   1  -4   1       66.30       88.97      8.97 o
   2  -4   1     2739.71     2362.24     47.30 o
   3  -4   1     8936.83     8269.84    132.41 o
   4  -4   1      172.45      157.71     11.95 o
   5  -4   1     3659.14     3675.98     36.49 o
   6  -4   1      518.72      492.06     12.20 o
   7  -4   1      310.41      312.25     15.06 o
   8  -4   1       94.37       66.27     17.98 o
   9  -4   1       11.77        9.10     17.67 o
  10  -4   1        5.87        6.84     21.35 o
  11  -4   1        0.05        0.04     24.34 o
  12  -4   1        0.15       -5.33     29.24 o
 -10  -3   1      223.68      222.33     32.62 o
  -9  -3   1        5.84        1.30     22.87 o
  -8  -3   1     1422.24     1391.11     50.24 o
  -7  -3   1     2407.26     2346.95     61.85 o
  -6  -3   1       70.51       89.62     16.68 o
  -5  -3   1     3742.40     3891.73     68.33 o
  -4  -3   1     3330.32     3515.24     45.91 o
  -3  -3   1       51.25       40.11      9.96 o
  -2  -3   1      114.77       94.94     10.66 o
  -1  -3   1     8037.67     8977.11    139.25 o
   0  -3   1       32.03       27.07      6.76 o
   1  -3   1     2557.50     2634.47     46.52 o
   2  -3   1      747.54      694.33     13.88 o
   3  -3   1      290.56      296.48     10.73 o
   4  -3   1       63.92       68.74      4.43 o
   5  -3   1        5.83        8.37      5.87 o
   6  -3   1       81.34       84.54      6.22 o
   7  -3   1        3.18        5.65      7.87 o
   8  -3   1     1113.46     1108.14     40.50 o
   9  -3   1      178.84      195.47     22.96 o
  10  -3   1      131.32       82.99     22.35 o
  11  -3   1       55.13       79.78     24.99 o
  12  -3   1        9.60       31.10     29.19 o
 -10  -2   1       46.64       77.27     25.81 o
  -9  -2   1      309.17      337.93     33.31 o
  -8  -2   1     1155.74     1103.50     44.48 o
  -7  -2   1      199.10      237.36     24.26 o
  -6  -2   1     1900.24     1805.01     48.21 o
  -5  -2   1     1616.67     1649.28     26.88 o
  -4  -2   1       54.37       69.71      6.95 o
  -3  -2   1     1522.11     1552.93     36.04 o
  -2  -2   1       30.81       46.04      7.19 o
  -1  -2   1      635.65      687.60     18.19 o
   0  -2   1      159.56      157.88      9.49 o
   1  -2   1     6071.05     5911.28     64.34 o
   2  -2   1        7.29       13.39      1.99 o
   3  -2   1        4.21        5.35      2.60 o
   4  -2   1      994.17     1035.99     13.88 o
   5  -2   1     3251.36     3302.46     33.06 o
   6  -2   1       28.55       26.88      5.26 o
   7  -2   1     1838.57     1813.28     47.26 o
   8  -2   1     2406.86     2341.49     58.13 o
   9  -2   1        9.39      -15.85     16.68 o
  10  -2   1      474.62      459.90     34.65 o
  11  -2   1      305.24      323.25     33.13 o
 -11  -1   1       24.17       13.43     27.20 o
 -10  -1   1       28.56       14.86     22.87 o
  -9  -1   1      268.10      280.20     27.46 o
  -8  -1   1        7.19        2.12     16.16 o
  -7  -1   1       45.80       45.05     15.25 o
  -6  -1   1      557.75      517.47     25.77 o
  -5  -1   1        4.17       13.72      5.49 o
  -4  -1   1      333.57      334.27     10.82 o
  -3  -1   1      304.47      331.91      9.48 o
  -2  -1   1     1805.46     1969.81     38.18 o
  -1  -1   1     8093.25     8066.85     83.73 o
   0  -1   1    10654.89    10933.40    172.76 o
   1  -1   1     1729.09     1727.61     29.80 o
   2  -1   1     3099.33     3095.45     35.24 o
   3  -1   1     1936.45     1848.10     19.07 o
   4  -1   1     9693.08    10082.23    156.12 o
   5  -1   1      899.99      886.54     17.81 o
   6  -1   1     1246.57     1237.26     36.21 o
   7  -1   1     3622.76     3432.74     71.99 o
   8  -1   1      653.09      685.44     33.05 o
   9  -1   1      774.72      787.01     37.16 o
  10  -1   1      942.95      901.96     42.14 o
  11  -1   1       42.85       49.72     25.47 o
 -11   0   1        0.31      -16.29     24.26 o
 -10   0   1       14.21       11.17     20.53 o
  -9   0   1       22.18       31.84     18.75 o
  -8   0   1       38.34       34.74     16.07 o
  -7   0   1        3.56        5.02     12.60 o
  -6   0   1     1254.05     1284.21     37.34 o
  -5   0   1     2451.34     2567.37     51.35 o
  -4   0   1     3690.58     3770.81     83.12 o
  -3   0   1    15062.18    15050.31    154.17 o
  -2   0   1     8485.28     8936.54     92.50 o
  -1   0   1    15522.19    16311.67    230.69 o
   0   0   1    19007.91    16786.48    252.65 o
   1   0   1      463.09      491.44      7.90 o
   2   0   1    13760.14    14132.95    146.32 o
   3   0   1    15659.77    15954.25    165.48 o
   4   0   1     4699.13     4783.38     58.67 o
   5   0   1      514.62      533.11     17.02 o
   6   0   1     5739.51     5514.05     66.64 o
   7   0   1     2343.46     2467.19     58.82 o
   8   0   1      482.18      426.03     28.76 o
   9   0   1     1103.53     1080.20     43.14 o
  10   0   1      230.65      222.63     29.24 o
  11   0   1       34.20       17.59     26.77 o
 -11   1   1       28.13       -1.73     22.87 o
 -10   1   1      258.90      217.56     27.11 o
  -9   1   1      135.75      130.98     20.62 o
  -8   1   1        6.89        6.37     14.47 o
  -7   1   1     1677.38     1657.10     29.79 o
  -6   1   1     3443.21     3600.04     47.45 o
  -5   1   1       28.33       49.29      8.58 o
  -4   1   1    10978.85    10644.99    240.24 o
  -3   1   1    12046.59    12236.13    125.97 o
  -2   1   1      586.08      613.80     10.33 o
  -1   1   1    23129.91    21596.94    327.80 o
   0   1   1     6381.30     6285.33     92.60 o
   1   1   1     2778.74     2689.61     30.79 o
   2   1   1    19456.30    20174.69    206.51 o
   3   1   1    10973.70    11180.50    148.89 o
   4   1   1      335.76      342.30     16.03 o
   5   1   1     3044.77     3077.77     41.38 o
   6   1   1     5119.28     5055.44     94.38 o
   7   1   1        1.80       13.17     13.99 o
   8   1   1      564.44      512.96     32.75 o
   9   1   1      509.54      492.65     34.69 o
  10   1   1       20.34       49.42     24.21 o
 -12   2   1        2.65       13.34     27.98 o
 -11   2   1      362.53      366.35     34.52 o
 -10   2   1      577.68      506.08     33.05 o
  -9   2   1       15.86       -5.15     16.29 o
  -8   2   1      758.88      841.73     39.39 o
  -7   2   1     4022.96     4014.49     90.37 o
  -6   2   1      225.81      222.61     13.36 o
  -5   2   1     5634.60     5600.69     76.75 o
  -4   2   1    10612.98    10350.24    113.85 o
  -3   2   1     6803.76     6817.55     72.80 o
  -1   2   1    15347.02    15187.03    225.49 o
   0   2   1     2231.14     2148.53     36.47 o
   1   2   1     4189.54     4351.65     59.84 o
   2   2   1     4777.97     4936.93     61.16 o
   3   2   1     1312.99     1402.69     22.45 o
   4   2   1     1057.67     1105.27     21.17 o
   5   2   1     2455.77     2451.87     36.10 o
   6   2   1      172.19      174.29     18.45 o
   7   2   1      130.85      102.74     18.49 o
   8   2   1      249.07      238.57     24.99 o
   9   2   1        3.85       14.51     23.30 o
  10   2   1       86.12      124.40     28.85 o
 -12   3   1      112.88      120.93     31.71 o
 -11   3   1      641.48      616.87     41.28 o
 -10   3   1      107.79      117.12     23.09 o
  -9   3   1      364.32      418.21     19.54 o
  -8   3   1     2062.39     2126.91     35.69 o
  -7   3   1     1639.57     1606.69     28.71 o
  -6   3   1      432.62      412.43     29.84 o
  -5   3   1     9913.13     9748.80    104.77 o
  -4   3   1     9882.48     9712.56    111.23 o
  -3   3   1     4574.15     4560.15     75.76 o
  -2   3   1     8441.46     8107.80    124.79 o
  -1   3   1     4058.55     4114.84     66.23 o
   0   3   1      252.07      279.76     13.47 o
   1   3   1      596.21      629.17     19.23 o
   2   3   1      730.20      885.84     26.70 o
   3   3   1      117.08      108.54      7.79 o
   4   3   1       84.95       93.44      8.87 o
   5   3   1       28.74       29.60      9.17 o
   6   3   1        2.44       -6.93     14.68 o
   7   3   1       31.36       29.76     18.41 o
   8   3   1       50.19       34.87     22.00 o
   9   3   1       68.49       80.91     27.16 o
 -12   4   1      516.17      534.14     44.01 o
 -11   4   1       48.06       64.02     24.73 o
 -10   4   1      117.29       97.54     22.44 o
  -9   4   1      609.51      584.74     20.77 o
  -8   4   1     1116.25     1186.24     30.73 o
  -7   4   1      353.67      339.51     15.69 o
  -6   4   1      821.23      818.30     19.12 o
  -5   4   1     1391.76     1396.72     23.25 o
  -4   4   1       53.72       64.94      5.97 o
  -3   4   1      389.06      397.71     18.49 o
  -2   4   1      921.09      858.56     24.21 o
  -1   4   1       11.24        7.06      6.84 o
   0   4   1      974.48     1070.89     27.20 o
   1   4   1      700.13      734.25     23.82 o
   2   4   1      940.39     1013.04     20.31 o
   3   4   1      788.22      826.84     20.12 o
   4   4   1     1265.25     1387.50     32.29 o
   5   4   1      175.72      207.78     13.61 o
   6   4   1       55.63       37.73     18.49 o
   7   4   1      225.72      184.43     25.17 o
   8   4   1      321.67      380.51     37.81 o
   9   4   1       20.44       41.58     28.20 o
 -12   5   1      156.72      138.00     31.53 o
 -11   5   1        2.00      -12.78     24.04 o
 -10   5   1      146.56      174.29     25.51 o
  -9   5   1      239.04      254.35     17.18 o
  -8   5   1        0.06      -14.01     14.01 o
  -7   5   1      137.41      139.69     10.72 o
  -6   5   1      559.03      564.58     16.63 o
  -5   5   1        7.78       13.37      6.73 o
  -4   5   1       85.35       99.06     12.56 o
  -3   5   1      145.53      142.94     12.65 o
  -2   5   1     1049.07     1047.54     28.20 o
  -1   5   1       36.00       48.16      9.79 o
   0   5   1     5694.88     5863.68     98.63 o
   1   5   1      570.86      534.92     24.00 o
   2   5   1      439.18      478.89     40.37 o
   3   5   1     3794.26     3874.16     52.54 o
   4   5   1     1187.96     1224.10     27.66 o
   5   5   1       37.21       29.85     11.73 o
   6   5   1      749.95      742.18     39.50 o
   7   5   1      306.72      347.42     36.77 o
   8   5   1       15.95       20.36     27.24 o
 -12   6   1        4.95      -30.45     30.45 o
 -11   6   1        9.19      -26.98     26.98 o
 -10   6   1       19.03       -4.63     23.95 o
  -9   6   1      137.14      130.63     23.69 o
  -8   6   1        1.64        1.17      9.70 o
  -7   6   1      584.35      613.74     18.89 o
  -6   6   1       47.17       44.05      8.36 o
  -5   6   1      580.56      556.80     28.98 o
  -4   6   1     1509.90     1478.86     40.80 o
  -3   6   1     2191.35     2092.22     45.39 o
  -2   6   1      262.04      224.19     17.80 o
  -1   6   1     4803.66     4955.39     87.23 o
   0   6   1     5468.66     5509.02     97.02 o
   1   6   1      297.93      263.69     22.44 o
   2   6   1     4706.65     4663.35     65.38 o
   3   6   1     3172.66     3258.35     48.39 o
   4   6   1       31.21       42.43     12.28 o
   5   6   1     1036.68     1065.74     39.83 o
   6   6   1      693.37      669.80     41.45 o
   7   6   1       53.26      118.72     29.41 o
 -12   7   1       12.36        1.99     31.19 o
 -11   7   1       13.17       54.92     27.20 o
 -10   7   1      353.32      355.48     37.03 o
  -9   7   1        8.05      -13.95     21.22 o
  -8   7   1      244.13      261.79     26.07 o
  -7   7   1     1504.86     1504.81     29.23 o
  -6   7   1        0.88       -2.59      8.94 o
  -5   7   1     1324.59     1325.23     43.10 o
  -3   7   1      938.10      949.26     30.97 o
  -2   7   1      532.13      516.00     24.47 o
  -1   7   1     7383.58     7365.10    125.39 o
   0   7   1     2333.58     2438.00     56.31 o
   1   7   1     1518.49     1429.87     41.62 o
   2   7   1     3152.16     3176.48     48.18 o
   3   7   1      830.17      835.53     25.22 o
   4   7   1      604.90      561.36     24.13 o
   5   7   1      654.30      695.70     41.84 o
   6   7   1      112.11      100.70     28.93 o
 -12   8   1       10.26       34.78     35.73 o
 -11   8   1      297.15      345.12     37.77 o
 -10   8   1      280.49      264.04     32.18 o
  -9   8   1      247.48      278.85     30.36 o
  -8   8   1     1798.80     1869.42     60.68 o
  -7   8   1      452.95      599.59     39.03 o
  -6   8   1       68.67       77.53     19.36 o
  -5   8   1     1856.48     1808.04     50.29 o
  -4   8   1     1222.68     1183.72     37.55 o
  -3   8   1      212.01      201.15     18.71 o
  -2   8   1     2707.54     2738.81     61.16 o
  -1   8   1     2319.02     2345.35     56.87 o
   0   8   1       10.76       11.48     15.90 o
   1   8   1     2181.75     2113.66     54.97 o
   2   8   1      894.16      911.41     26.78 o
   3   8   1      129.88      117.86     15.54 o
   4   8   1      319.64      309.75     20.76 o
   5   8   1       40.35       33.44     29.19 o
 -11   9   1      289.60      341.05     41.36 o
 -10   9   1        3.71       -8.58     31.45 o
  -9   9   1      488.84      581.14     49.03 o
  -8   9   1      815.55      848.30     48.55 o
  -7   9   1       29.70       34.17     21.87 o
  -6   9   1      892.28      791.60     39.03 o
  -5   9   1      549.23      503.61     28.41 o
  -4   9   1       81.78       76.02     16.72 o
  -3   9   1       76.80       81.56     18.19 o
  -2   9   1     1984.67     2044.02     54.84 o
  -1   9   1      228.53      205.52     23.04 o
   0   9   1      434.12      525.65     34.69 o
   1   9   1      708.14      642.40     27.01 o
   2   9   1        1.17       -4.41     14.21 o
   3   9   1      136.12      110.15     31.66 o
   4   9   1        4.91       -0.61     17.96 o
 -11  10   1       78.99       48.90     39.76 o
 -10  10   1      132.36      118.29     36.38 o
  -9  10   1      363.64      334.04     37.86 o
  -8  10   1       16.30      -17.24     25.99 o
  -6  10   1      339.63      276.08     26.94 o
  -5  10   1       72.60       53.58     19.01 o
  -4  10   1        0.34       17.02     18.97 o
  -3  10   1       10.23        7.93     19.92 o
  -2  10   1       32.38       39.29     20.40 o
  -1  10   1        0.19      -11.13     19.88 o
   0  10   1       10.48       17.11     21.70 o
   1  10   1        0.20      -12.72     15.54 o
   2  10   1       59.06       61.17     17.84 o
   3  10   1       28.26       38.45     19.08 o
 -10  11   1       90.04       87.45     37.51 o
  -9  11   1       76.41       79.91     34.78 o
  -7  11   1       40.44       -9.44     19.01 o
  -6  11   1       21.33       30.49     20.70 o
  -5  11   1       71.07      117.68     24.17 o
  -4  11   1       16.62       24.04     23.78 o
  -3  11   1       54.32       35.08     24.08 o
  -2  11   1        8.43       18.11     23.13 o
  -1  11   1       74.98      130.76     25.64 o
   0  11   1       27.38       23.45     16.86 o
   1  11   1       39.07       39.55     19.47 o
  -9  12   1        2.23      -23.39     23.39 o
  -8  12   1        5.13       14.47     23.04 o
  -7  12   1       68.55       81.04     24.26 o
  -6  12   1        7.31      -11.00     23.35 o
  -5  12   1       70.18      109.76     26.64 o
  -4  12   1      228.91      236.32     30.06 o
  -3  12   1       24.60       49.38     27.46 o
  -2  12   1      124.34      151.03     30.36 o
  -1  12   1      187.64      215.27     34.13 o
   0  12   1      111.83      154.54     31.79 o
  -6  13   1       42.92       54.10     28.50 o
  -5  13   1      333.54      346.77     37.68 o
  -4  13   1      141.47      188.59     35.30 o
   4 -13   2        3.06       -6.28     29.71 o
   5 -13   2      139.91      115.73     32.79 o
   6 -13   2       76.05       43.92     28.33 o
   0 -12   2      119.74      161.60     34.39 o
   1 -12   2      174.22      145.06     31.27 o
   2 -12   2       20.62       27.68     27.11 o
   3 -12   2       26.82       49.20     28.41 o
   4 -12   2      316.46      291.59     35.17 o
   5 -12   2      115.73      103.39     27.29 o
   6 -12   2        0.80       39.20     23.43 o
   7 -12   2      473.59      399.27     35.86 o
   8 -12   2      228.01      160.13     25.34 o
  -2 -11   2      194.91      189.76     35.47 o
  -1 -11   2       50.81       30.10     27.29 o
   0 -11   2      568.39      557.75     41.32 o
   1 -11   2      398.19      404.64     40.33 o
   2 -11   2        1.45      -15.16     24.30 o
   3 -11   2      801.25      819.54     44.61 o
   4 -11   2      423.50      369.94     33.18 o
   5 -11   2       84.61       80.56     21.57 o
   6 -11   2      574.03      600.37     36.43 o
   7 -11   2      684.60      598.85     35.34 o
   9 -11   2       88.26       94.08     35.73 o
  -3 -10   2      912.62      898.15     50.07 o
  -2 -10   2        3.39        2.90     26.77 o
  -1 -10   2     1352.94     1335.49     52.37 o
   0 -10   2     1370.25     1432.38     51.89 o
   1 -10   2       54.02       70.38     22.00 o
   2 -10   2      743.12      796.02     40.71 o
   3 -10   2     1100.89     1081.50     43.23 o
   4 -10   2      255.02      263.78     25.25 o
   5 -10   2      189.05      168.32     23.04 o
   6 -10   2      839.15      767.69     36.17 o
   7 -10   2      218.26      195.56     30.10 o
   8 -10   2      171.02      161.91     29.80 o
   9 -10   2      234.11      282.92     37.55 o
  10 -10   2        1.42       16.81     34.17 o
  -5  -9   2       54.84       52.37     30.28 o
  -4  -9   2      859.37      832.12     31.48 o
  -3  -9   2      420.09      373.75     36.73 o
  -2  -9   2      587.99      619.95     38.59 o
  -1  -9   2     1704.94     1770.53     56.09 o
   0  -9   2      389.07      373.15     32.96 o
   1  -9   2      256.58      249.92     25.43 o
   2  -9   2      653.37      759.20     37.81 o
   3  -9   2      789.72      820.62     36.04 o
   4  -9   2       21.10       23.52     16.42 o
   5  -9   2      755.19      672.88     32.96 o
   6  -9   2      277.02      313.55     29.02 o
   7  -9   2        6.74        3.72     22.13 o
   8  -9   2      139.59      183.39     30.10 o
   9  -9   2       86.33      131.28     30.02 o
  10  -9   2       21.14       18.80     31.45 o
  11  -9   2        9.10       22.39     35.65 o
  -6  -8   2        0.20      -29.28     29.28 o
  -5  -8   2      594.72      509.63     42.27 o
  -4  -8   2      746.69      743.00     60.01 o
  -3  -8   2      145.60      119.11     23.43 o
  -2  -8   2     1309.09     1329.90     46.39 o
  -1  -8   2       68.85       73.81     17.89 o
   0  -8   2      186.14      167.41     20.36 o
   1  -8   2      837.56      841.71     35.60 o
   2  -8   2       71.73       75.71     15.90 o
   3  -8   2        5.05        0.26     13.25 o
   4  -8   2       15.88       30.49     14.21 o
   5  -8   2        0.16       -4.33     18.11 o
   6  -8   2       79.36       91.70     21.48 o
   7  -8   2        6.07       -8.92     20.31 o
   8  -8   2       33.73       11.95     22.61 o
   9  -8   2      117.08      169.66     30.84 o
  10  -8   2       28.40       19.01     27.03 o
  11  -8   2      126.99      233.85     35.91 o
  -7  -7   2        0.54       32.57     29.24 o
  -6  -7   2      113.29      112.40     28.20 o
  -5  -7   2      376.64      374.23     36.38 o
  -4  -7   2        0.17       14.77     19.32 o
  -3  -7   2      277.24      275.60     28.63 o
  -2  -7   2      204.41      202.27     20.44 o
  -1  -7   2      218.90      227.48     20.23 o
   0  -7   2      861.60      896.03     35.17 o
   1  -7   2     1258.16     1316.87     40.76 o
   2  -7   2       66.11       45.22     13.25 o
   3  -7   2      235.34      221.68     21.74 o
   4  -7   2      672.35      619.52     31.88 o
   5  -7   2      268.00      290.03     29.06 o
   6  -7   2       22.88       40.11     17.28 o
   7  -7   2      648.69      555.97     36.99 o
   8  -7   2      293.38      315.76     32.88 o
   9  -7   2       10.84      -21.79     21.79 o
  10  -7   2      283.79      314.76     33.74 o
  11  -7   2      257.03      275.48     36.47 o
  -8  -6   2       11.77       28.28     29.41 o
  -7  -6   2       22.69       29.67     25.90 o
  -6  -6   2        1.79       -2.08     21.57 o
  -5  -6   2       11.37       25.47     19.79 o
  -4  -6   2       39.66       51.07     18.02 o
  -3  -6   2       74.40       89.79     17.67 o
  -2  -6   2      899.84     1013.06     35.99 o
  -1  -6   2      194.01      194.65     17.85 o
   0  -6   2     2481.79     2675.75     58.73 o
   1  -6   2     6440.82     6593.90    112.88 o
   2  -6   2      124.58      116.30     13.56 o
   4  -6   2     4113.88     4038.13     80.09 o
   5  -6   2        2.81       -2.38      9.29 o
   6  -6   2      643.45      598.29     32.18 o
   7  -6   2     2295.42     2337.51     60.73 o
   8  -6   2       84.04       63.54     19.45 o
   9  -6   2      403.54      412.65     33.26 o
  10  -6   2      710.80      812.61     43.62 o
  11  -6   2      109.34      104.13     27.63 o
  -8  -5   2        4.68      -23.91     23.91 o
  -7  -5   2      113.55       95.33     23.43 o
  -6  -5   2      382.02      376.40     33.22 o
  -5  -5   2      221.77      220.19     14.26 o
  -4  -5   2      524.62      519.76     29.50 o
  -3  -5   2     2899.82     3080.64     66.40 o
  -2  -5   2     1981.44     2123.58     50.11 o
  -1  -5   2     1419.17     1388.16     39.03 o
   0  -5   2    15803.80    16795.05    255.59 o
   1  -5   2     4312.74     4110.94     73.98 o
   2  -5   2     4524.92     4398.46     77.66 o
   3  -5   2    10993.64    10382.55    165.72 o
   4  -5   2      692.26      619.87     38.01 o
   5  -5   2     1968.01     1899.55     22.99 o
   6  -5   2     1782.61     1769.52     31.10 o
   7  -5   2     1423.85     1412.53     28.19 o
   8  -5   2       75.31       56.35     18.88 o
   9  -5   2      851.66      867.14     42.32 o
  10  -5   2      333.31      370.98     35.00 o
  11  -5   2       20.41       19.88     25.38 o
  12  -5   2      138.98       97.63     32.01 o
  -9  -4   2      196.85      174.77     30.45 o
  -8  -4   2      472.20      397.23     34.87 o
  -7  -4   2     1140.57     1191.13     46.30 o
  -6  -4   2      640.85      607.21     34.52 o
  -5  -4   2      525.89      550.54     29.02 o
  -4  -4   2     3911.99     4135.33     81.60 o
  -3  -4   2     4947.62     5186.03     93.77 o
  -2  -4   2     1254.38     1349.05     35.34 o
  -1  -4   2    11611.58    12043.24    186.94 o
   0  -4   2     9284.65     9417.35    147.87 o
   1  -4   2       39.98       23.09      7.80 o
   2  -4   2    31887.55    31049.40    317.44 o
   3  -4   2     9619.00     9460.52    249.98 o
   4  -4   2       19.21       23.04     11.02 o
   5  -4   2     7335.73     7402.86    126.54 o
   6  -4   2     1333.10     1308.10     19.79 o
   7  -4   2       71.64       44.83     13.99 o
   8  -4   2      423.21      425.60     30.41 o
   9  -4   2      428.56      429.33     33.05 o
  10  -4   2        8.41        7.32     22.05 o
  11  -4   2      183.49      178.45     30.28 o
 -10  -3   2      398.87      433.70     42.06 o
  -9  -3   2        1.80        2.56     23.69 o
  -8  -3   2     1195.78     1152.97     44.40 o
  -7  -3   2     1608.12     1589.09     50.50 o
  -6  -3   2       81.50       75.93     16.50 o
  -5  -3   2     3862.93     4003.40     63.76 o
  -4  -3   2     6333.00     6881.33    118.46 o
  -3  -3   2      698.81      717.06     25.99 o
  -2  -3   2    11894.86    12813.31    196.47 o
  -1  -3   2    25699.02    27709.58    406.67 o
   0  -3   2      524.54      510.93     17.72 o
   1  -3   2    11168.06    11099.91    131.15 o
   2  -3   2    16385.18    16103.84    304.34 o
   3  -3   2      902.07      871.94     16.69 o
   4  -3   2     2223.65     2240.46     31.42 o
   5  -3   2      508.76      475.09     10.99 o
   6  -3   2      352.08      362.16     14.51 o
   7  -3   2       38.16       22.05     13.51 o
   8  -3   2       61.73       65.27     16.37 o
   9  -3   2       31.02       40.41     18.15 o
  10  -3   2        2.35      -19.84     19.84 o
  11  -3   2        3.04        7.93     25.12 o
 -10  -2   2       55.94       29.50     24.78 o
  -9  -2   2      498.64      522.36     36.99 o
  -8  -2   2     1593.66     1527.85     50.50 o
  -7  -2   2        3.83      -13.90     14.08 o
  -6  -2   2     1876.15     1863.74     48.90 o
  -5  -2   2     4961.20     5290.35     62.96 o
  -4  -2   2      340.08      349.37     20.31 o
  -3  -2   2       84.69       94.34     10.35 o
  -2  -2   2     9323.15    10285.31    158.22 o
  -1  -2   2     6200.02     6502.73    101.92 o
   0  -2   2     1914.41     2045.35     25.68 o
   1  -2   2     6201.52     6286.13     68.23 o
   2  -2   2        8.11       21.07      8.55 o
   3  -2   2     1055.01     1077.43     13.04 o
   4  -2   2       20.15       25.44      5.20 o
   5  -2   2      235.19      229.21     12.63 o
   6  -2   2      154.03      157.18     19.08 o
   7  -2   2      516.38      469.04     27.63 o
   8  -2   2      114.13      144.32     20.10 o
   9  -2   2       47.77        6.15     19.06 o
  10  -2   2       23.77       -1.95     21.40 o
  11  -2   2      116.58      115.95     28.50 o
 -11  -1   2      168.56      153.98     29.67 o
 -10  -1   2      140.23      155.19     26.55 o
  -9  -1   2      913.99     1005.35     42.62 o
  -8  -1   2      345.41      310.39     27.55 o
  -7  -1   2      580.68      582.40     29.37 o
  -6  -1   2     1363.85     1365.68     39.55 o
  -5  -1   2        8.39       12.72      5.41 o
  -4  -1   2       38.43       43.50      4.21 o
  -3  -1   2     1839.15     2053.81     28.00 o
  -2  -1   2       22.06       22.97      5.02 o
  -1  -1   2     2045.40     2204.23     21.03 o
   0  -1   2      695.36      723.34     10.35 o
   1  -1   2     2055.71     2008.14     24.34 o
   2  -1   2     1164.31     1099.03     22.00 o
   3  -1   2        0.14        0.92      4.01 o
   4  -1   2     3366.76     3359.07     41.85 o
   5  -1   2      942.50      884.29     25.36 o
   6  -1   2      909.12      876.11     21.79 o
   7  -1   2     2221.26     2213.98     54.53 o
   8  -1   2       24.00       22.31     15.16 o
   9  -1   2      164.97      160.26     22.31 o
  10  -1   2      372.14      362.36     33.26 o
  11  -1   2       78.66       83.42     29.41 o
 -11   0   2        2.09        0.91     25.25 o
 -10   0   2      290.73      269.11     28.02 o
  -9   0   2      111.23      109.97     21.92 o
  -8   0   2      100.09       79.31     17.33 o
  -7   0   2      231.30      253.08     23.69 o
  -6   0   2      660.15      696.00     18.88 o
  -5   0   2     1113.89     1126.50     21.15 o
  -4   0   2       91.34      112.72     24.99 o
  -3   0   2      676.75      717.26     13.63 o
  -2   0   2     3570.09     3859.79     42.69 o
  -1   0   2     1683.35     1788.07     16.87 o
   0   0   2     2434.21     2431.05     54.19 o
   1   0   2    13108.44    12168.20    257.26 o
   2   0   2     5505.85     5341.62     58.78 o
   3   0   2     9386.35     9101.02     97.84 o
   4   0   2     4882.92     4746.33     56.36 o
   5   0   2      684.94      692.09     17.93 o
   6   0   2     6786.80     6690.38     79.51 o
   7   0   2      926.13     1001.80     35.69 o
   8   0   2       59.67       72.94     17.54 o
   9   0   2     1001.25     1013.37     43.66 o
  10   0   2      145.39      135.79     26.59 o
  11   0   2        0.12       23.87     27.33 o
 -11   1   2       21.15       32.40     24.91 o
 -10   1   2       10.57        0.65     20.01 o
  -9   1   2      101.89       73.55     18.11 o
  -8   1   2       61.88       87.28     34.20 o
  -7   1   2      684.28      696.54     20.50 o
  -6   1   2     1703.52     1649.12     27.87 o
  -5   1   2       43.54       37.70     11.37 o
  -4   1   2     9633.91    10286.45    108.82 o
  -3   1   2     8636.71     8695.21     91.37 o
  -2   1   2     8179.79     8132.77     84.45 o
  -1   1   2     5406.97     5229.19     57.17 o
   0   1   2    12841.97    13121.92    139.71 o
   1   1   2    13094.85    13013.16    134.62 o
   2   1   2    11038.40    10822.30    255.31 o
   3   1   2    14786.46    14679.00    153.50 o
   4   1   2      227.64      246.32     12.49 o
   5   1   2     5547.45     5458.47     65.92 o
   6   1   2     4450.81     4481.65     58.27 o
   7   1   2      118.20      115.73     18.19 o
   8   1   2     1319.53     1324.19     46.43 o
   9   1   2      451.52      423.13     33.13 o
  10   1   2        0.02      -17.41     25.12 o
 -12   2   2        9.45      -27.11     27.11 o
 -11   2   2       92.75       72.64     23.35 o
 -10   2   2      142.17       74.54     21.18 o
  -9   2   2      124.99      114.23     13.38 o
  -8   2   2     1117.78     1107.55     25.64 o
  -7   2   2     4044.19     4002.80     53.06 o
  -6   2   2      132.82      128.39      8.94 o
  -5   2   2     8853.26     8710.63     94.78 o
  -4   2   2    27037.61    27226.57    274.45 o
  -3   2   2       10.96       16.84      4.72 o
  -2   2   2     5118.10     4905.92     76.84 o
  -1   2   2    48437.68    43287.78    610.42 o
   0   2   2      707.65      723.43     11.89 o
   1   2   2     4733.23     4708.61     84.33 o
   2   2   2    13124.19    13036.63    158.68 o
   3   2   2     3206.11     3242.28     41.17 o
   4   2   2     2040.44     2121.98     31.62 o
   5   2   2     6471.90     6603.00     78.20 o
   6   2   2      126.79      155.19     18.75 o
   7   2   2      581.19      548.48     31.19 o
   8   2   2      564.40      570.79     36.08 o
   9   2   2       21.31       22.48     23.78 o
  10   2   2       26.19      -26.81     26.81 o
 -12   3   2       79.51       58.56     29.11 o
 -11   3   2      163.09      147.87     27.72 o
 -10   3   2      331.85      321.43     23.15 o
  -9   3   2      149.36      140.15     13.36 o
  -8   3   2     5638.49     5562.86     70.34 o
  -7   3   2     2247.19     2200.30     34.33 o
  -6   3   2     1877.79     1866.08     77.99 o
  -5   3   2    11687.02    11342.77    267.05 o
  -4   3   2     9219.95     8881.35    101.59 o
  -3   3   2     4542.45     4346.83     71.94 o
  -2   3   2    22112.64    20795.11    305.66 o
  -1   3   2     4947.38     4980.03     78.09 o
   0   3   2     1547.30     1569.69     21.87 o
   1   3   2     5499.74     5583.32     68.11 o
   2   3   2    10324.31    11137.15    119.60 o
   3   3   2       18.95       31.51      6.59 o
   4   3   2     3508.77     3542.67     47.57 o
   5   3   2      587.11      650.17     44.42 o
   6   3   2      230.70      208.30     21.40 o
   7   3   2      399.15      412.78     31.40 o
   8   3   2        0.23        6.06     21.61 o
   9   3   2       16.26      -11.43     26.03 o
 -12   4   2      190.05      186.47     30.36 o
 -11   4   2      153.30      106.03     25.04 o
 -10   4   2        7.92       11.23     22.50 o
  -9   4   2      639.26      686.99     22.57 o
  -8   4   2     2085.93     2077.08     51.43 o
  -7   4   2       15.84        2.99      7.96 o
  -6   4   2     5328.21     5225.19     75.21 o
  -5   4   2     6630.15     6503.73     98.76 o
  -4   4   2      352.83      348.16     18.75 o
  -3   4   2     3264.50     2968.37     54.27 o
  -2   4   2     5795.87     5808.19     92.26 o
  -1   4   2      116.05      119.16      9.18 o
   0   4   2     1563.21     1662.16     35.26 o
   1   4   2     2160.45     2307.59     32.60 o
   2   4   2      328.54      353.88     13.82 o
   3   4   2      222.86      218.44     14.63 o
   4   4   2       83.38       90.74     11.04 o
   5   4   2       15.45        5.05     10.61 o
   6   4   2      144.99      140.68     21.48 o
   7   4   2       57.71       55.31     22.57 o
   8   4   2      286.38      269.54     30.49 o
 -12   5   2       87.72      125.57     31.36 o
 -11   5   2       29.37       18.80     24.39 o
 -10   5   2      379.02      372.50     34.26 o
  -9   5   2      606.97      651.81     22.12 o
  -8   5   2      112.96      108.60     20.70 o
  -7   5   2     1721.90     1750.68     30.45 o
  -6   5   2     3830.62     3785.71     49.17 o
  -5   5   2       23.97       11.69      6.72 o
  -4   5   2     1106.60      999.07     30.54 o
  -3   5   2      299.08      300.08     19.92 o
  -2   5   2       67.08       89.79      9.88 o
  -1   5   2        1.07       -4.50      8.01 o
   0   5   2      261.85      296.96     20.10 o
   1   5   2       68.26       57.22      7.90 o
   2   5   2       93.51      113.98     15.59 o
   3   5   2      112.39       99.84     11.63 o
   4   5   2      111.90      127.46     12.56 o
   5   5   2       20.63       19.95     30.08 o
   6   5   2      205.72      245.72     27.42 o
   7   5   2      575.79      553.12     39.16 o
   8   5   2       16.77        1.82     28.37 o
 -12   6   2        5.00        6.37     29.89 o
 -11   6   2        0.55       -8.49     26.16 o
 -10   6   2       65.10       92.21     25.81 o
  -9   6   2      223.72      244.40     18.06 o
  -8   6   2       30.71       26.38     10.29 o
  -7   6   2      438.34      402.67     18.97 o
  -6   6   2       30.01       35.15     11.22 o
  -5   6   2      290.35      267.33     24.99 o
  -4   6   2       22.48       48.64     12.21 o
  -3   6   2      462.91      457.61     21.22 o
  -2   6   2      185.31      172.22     17.89 o
  -1   6   2     2526.02     2616.80     54.01 o
   0   6   2     1951.54     1901.69     44.61 o
   1   6   2        7.90        9.41      8.05 o
   2   6   2     1086.64     1115.97     25.55 o
   3   6   2     1264.82     1246.42     28.46 o
   4   6   2       45.23       53.16     12.43 o
   5   6   2      207.51      198.38     33.63 o
   6   6   2      973.85      995.35     48.42 o
   7   6   2      139.68      125.87     29.41 o
 -12   7   2        4.20       26.03     31.62 o
 -11   7   2       26.90       56.87     27.98 o
 -10   7   2       29.58       39.03     23.56 o
  -9   7   2       44.93       28.15     22.26 o
  -8   7   2      200.35      202.49     15.76 o
  -7   7   2      296.04      311.17     17.88 o
  -6   7   2      175.46      165.39     11.92 o
  -5   7   2       20.47       19.23     14.16 o
  -4   7   2     1358.73     1326.14     36.21 o
  -3   7   2     1206.17     1163.62     33.52 o
  -2   7   2     1195.49     1232.62     35.78 o
  -1   7   2     4243.24     4238.55     80.04 o
   0   7   2     1082.90     1138.67     36.25 o
   1   7   2      975.77      965.12     25.62 o
   2   7   2     2376.61     2283.97     39.49 o
   3   7   2      557.55      553.70     22.65 o
   4   7   2       99.57       66.14     14.68 o
   5   7   2      754.86      714.03     43.36 o
   6   7   2      368.56      382.24     37.25 o
 -12   8   2       10.32      -35.21     35.21 o
 -11   8   2      195.87      203.62     35.47 o
 -10   8   2       77.87       77.70     27.68 o
  -9   8   2      211.15      256.63     29.06 o
  -8   8   2      584.28      601.32     43.05 o
  -7   8   2      392.85      397.71     24.62 o
  -6   8   2      126.61      132.50     20.10 o
  -4   8   2     3065.48     3040.49     64.02 o
  -3   8   2      322.70      294.49     25.56 o
  -2   8   2     3750.05     3894.25     77.36 o
  -1   8   2     1728.77     1807.91     49.07 o
   0   8   2      485.40      471.47     30.23 o
   1   8   2     1433.05     1397.24     31.37 o
   2   8   2     1017.86     1006.79     57.76 o
   3   8   2        7.94       21.91     14.26 o
   4   8   2      382.87      371.80     24.93 o
   5   8   2      296.94      278.90     36.77 o
 -11   9   2       73.90      102.48     35.65 o
 -10   9   2        8.03       -8.66     31.32 o
  -9   9   2      395.94      434.44     38.03 o
  -8   9   2      435.43      480.05     43.10 o
  -7   9   2       34.08       48.29     21.87 o
  -5   9   2     1935.66     1761.18     48.03 o
  -4   9   2     1160.43     1051.79     37.08 o
  -3   9   2     1134.28     1093.71     39.63 o
  -2   9   2     3669.35     3754.13     79.31 o
  -1   9   2      127.45      150.13     22.18 o
   0   9   2     1325.76     1302.15     31.13 o
   1   9   2     1027.21     1036.74     29.98 o
   2   9   2        0.50       -4.99     14.49 o
   3   9   2      126.00      148.58     19.43 o
   4   9   2      146.64      155.08     25.01 o
 -11  10   2        7.61       -4.59     39.68 o
 -10  10   2      224.10      241.78     38.81 o
  -9  10   2      260.76      281.06     36.34 o
  -8  10   2       88.85       90.18     28.54 o
  -6  10   2      693.86      626.32     33.39 o
  -5  10   2      342.42      305.45     29.19 o
  -4  10   2        7.74       -4.68     18.06 o
  -3  10   2      826.45      868.61     40.41 o
  -2  10   2      387.59      431.62     35.26 o
  -1  10   2        4.74       16.33     20.75 o
   0  10   2      396.02      336.77     22.64 o
   1  10   2        0.08      -15.74     15.74 o
   2  10   2       21.95       18.86     17.36 o
   3  10   2        1.04       -4.29     26.46 o
 -10  11   2      113.92      105.95     37.81 o
  -9  11   2       83.95      121.11     34.82 o
  -7  11   2       86.66       97.37     21.70 o
  -6  11   2      136.37      117.47     22.57 o
  -5  11   2       16.72       39.11     22.74 o
  -4  11   2      149.71      150.82     25.94 o
  -3  11   2      164.24      178.24     27.07 o
  -2  11   2        1.55        4.63     24.39 o
  -1  11   2       37.76       24.73     18.80 o
   0  11   2       12.17       14.38     24.56 o
   1  11   2       52.53       61.07     26.33 o
  -9  12   2        0.21       12.34     22.91 o
  -8  12   2        0.20       17.20     24.73 o
  -7  12   2        0.40       14.77     23.22 o
  -6  12   2      106.45      137.82     28.33 o
  -5  12   2        0.22        6.76     26.72 o
  -2  12   2        0.02       31.45     25.43 o
  -1  12   2       41.39       64.58     29.24 o
   4 -13   3        0.06      -10.61     30.62 o
   5 -13   3       52.87       32.05     29.80 o
   0 -12   3        0.73        1.04     31.71 o
   1 -12   3        1.13       -7.45     29.28 o
   2 -12   3       33.69       -8.88     27.07 o
   3 -12   3       10.42       36.34     27.11 o
   4 -12   3      145.29      124.96     30.54 o
   5 -12   3      134.02      101.53     27.72 o
   6 -12   3       87.25       25.81     24.21 o
   7 -12   3      352.71      293.58     30.36 o
   8 -12   3       30.21       39.33     22.70 o
  -2 -11   3       50.28       34.00     32.01 o
  -1 -11   3        6.36      -25.94     25.94 o
   0 -11   3      108.11      103.95     27.59 o
   1 -11   3      250.52      284.18     31.71 o
   2 -11   3       27.89       33.09     25.64 o
   3 -11   3      445.07      425.12     39.37 o
   4 -11   3      797.92      710.08     39.24 o
   5 -11   3        0.24       23.91     20.57 o
   6 -11   3      669.43      566.54     36.21 o
   7 -11   3      275.88      211.76     25.38 o
   9 -11   3      152.78      179.45     38.94 o
  -3 -10   3      344.12      351.23     36.12 o
  -2 -10   3        0.40        6.37     25.17 o
  -1 -10   3      205.91      189.93     29.32 o
   0 -10   3      589.63      644.64     41.32 o
   1 -10   3      234.85      307.05     28.93 o
   2 -10   3      660.67      618.69     38.68 o
   3 -10   3     1447.80     1437.67     48.99 o
   4 -10   3      391.58      326.67     29.76 o
   5 -10   3      720.31      665.86     36.47 o
   6 -10   3     1206.68     1042.43     40.84 o
   7 -10   3       42.07       24.00     25.43 o
   8 -10   3      281.58      299.12     35.17 o
   9 -10   3      225.75      237.92     36.77 o
  10 -10   3       27.77       65.75     36.30 o
  -5  -9   3      138.63      144.41     34.13 o
  -4  -9   3      942.11      934.06     50.50 o
  -3  -9   3      208.14      223.59     28.89 o
  -2  -9   3      176.57      171.74     25.38 o
  -1  -9   3      952.47      971.96     43.40 o
   0  -9   3      813.49      814.12     40.24 o
   1  -9   3      531.86      499.80     35.95 o
   2  -9   3     1079.12     1146.12     44.70 o
   3  -9   3     2112.98     2163.17     57.52 o
   4  -9   3       27.74       -0.22     16.37 o
   5  -9   3     1650.02     1451.18     45.74 o
   6  -9   3      862.71      910.54     44.87 o
   7  -9   3       71.29       64.02     23.22 o
   8  -9   3      331.17      333.82     34.13 o
   9  -9   3        2.02        7.71     28.20 o
  10  -9   3       10.81      -12.52     32.40 o
  11  -9   3       20.28       61.59     38.25 o
  -6  -8   3        0.22      -28.28     28.28 o
  -5  -8   3     1129.86     1203.64     54.92 o
  -4  -8   3      949.26      957.75     46.30 o
  -3  -8   3       76.50       81.60     23.39 o
  -2  -8   3     1384.98     1280.83     45.74 o
  -1  -8   3     1305.22     1308.46     45.74 o
   0  -8   3        6.93      -10.09     15.90 o
   1  -8   3      856.24      880.78     37.21 o
   2  -8   3     1957.31     1909.57     51.11 o
   3  -8   3        0.19      -12.65     13.12 o
   4  -8   3     1006.31      926.74     35.17 o
   5  -8   3      190.31      207.13     23.87 o
   6  -8   3        5.05       -9.83     18.62 o
   7  -8   3      111.55      118.98     23.22 o
   8  -8   3        0.08       13.25     23.61 o
   9  -8   3       46.26       54.88     27.46 o
  10  -8   3        7.98      -20.53     28.28 o
  11  -8   3       18.70       19.66     32.27 o
  -7  -7   3       86.38      110.15     32.40 o
  -6  -7   3      477.05      504.17     40.28 o
  -5  -7   3     1348.43     1299.71     52.41 o
  -4  -7   3       13.82       29.71     20.23 o
  -3  -7   3      824.49      801.48     38.64 o
  -2  -7   3     1051.98     1048.49     40.20 o
  -1  -7   3       30.51       31.58     15.46 o
   0  -7   3      250.40      329.31     29.02 o
   1  -7   3      499.83      522.62     30.02 o
   2  -7   3      241.45      235.24     20.70 o
   3  -7   3      115.73      104.91     15.77 o
   4  -7   3      385.45      385.49     29.37 o
   5  -7   3        3.20       11.69     15.85 o
   6  -7   3      105.23       73.94     19.01 o
   7  -7   3        7.71        2.08     19.92 o
   8  -7   3      310.26      312.33     33.61 o
   9  -7   3        2.09      -21.83     21.83 o
  10  -7   3      164.53      130.63     29.71 o
  11  -7   3       96.20      139.38     33.35 o
  -8  -6   3      114.14      100.40     30.23 o
  -7  -6   3       95.29       86.19     28.02 o
  -6  -6   3      626.01      638.05     39.03 o
  -5  -6   3       31.69        8.36     19.45 o
  -4  -6   3      262.21      278.33     28.59 o
  -3  -6   3      226.23      233.20     22.78 o
  -2  -6   3       58.66       63.71     15.85 o
  -1  -6   3      115.51       99.02     15.64 o
   0  -6   3      784.72      887.89     33.13 o
   1  -6   3      243.45      269.67     22.00 o
   2  -6   3       32.49       22.78     11.22 o
   4  -6   3      424.21      407.84     28.02 o
   5  -6   3      352.16      337.06     17.10 o
   6  -6   3      733.72      682.79     22.14 o
   7  -6   3     1374.57     1498.37     31.27 o
   8  -6   3       86.97      107.24     21.92 o
   9  -6   3      382.76      423.91     34.95 o
  10  -6   3      585.71      664.35     40.84 o
  11  -6   3       15.41       -2.69     26.16 o
  -8  -5   3        7.02        4.55     25.04 o
  -7  -5   3      332.76      321.39     33.70 o
  -6  -5   3        3.41        1.91     19.32 o
  -5  -5   3      325.24      318.05     28.67 o
  -4  -5   3       38.75       30.67     16.16 o
  -3  -5   3      859.23     1001.89     36.56 o
  -2  -5   3     1330.85     1478.30     41.97 o
  -1  -5   3      695.36      675.56     28.93 o
   0  -5   3     4490.04     4727.39     85.28 o
   1  -5   3      111.93      123.83     12.30 o
   2  -5   3     3803.75     3759.37     69.43 o
   3  -5   3     6436.06     6438.65    108.80 o
   4  -5   3     2316.33     2369.89     36.06 o
   5  -5   3      221.00      235.25     13.89 o
   6  -5   3     3510.43     3522.05     91.05 o
   7  -5   3     1976.36     1972.76     34.84 o
   8  -5   3      215.58      224.80     23.39 o
   9  -5   3     1200.58     1191.43     47.73 o
  10  -5   3      310.50      309.52     32.36 o
  11  -5   3       68.51       89.88     30.23 o
  -9  -4   3       22.62      -12.21     23.65 o
  -8  -4   3        2.67       -9.44     21.48 o
  -7  -4   3       57.16       75.93     20.57 o
  -6  -4   3       89.82       94.51     19.62 o
  -5  -4   3        5.11       13.38     14.77 o
  -4  -4   3     2129.12     2133.72     52.63 o
  -3  -4   3     3077.41     3075.79     64.41 o
  -2  -4   3      346.45      386.62     23.22 o
  -1  -4   3    10318.11    10617.70    167.32 o
   0  -4   3     4816.51     4747.92     82.21 o
   1  -4   3     1318.15     1355.67     41.45 o
   2  -4   3    10511.76    10631.05    115.56 o
   3  -4   3     4987.65     4540.79     55.52 o
   4  -4   3       24.86       17.22      6.54 o
   5  -4   3     4731.24     4823.13     59.95 o
   6  -4   3     4975.00     5083.93     63.84 o
   7  -4   3       51.70       53.46     10.37 o
   8  -4   3     1340.35     1359.75     45.39 o
   9  -4   3     1091.49     1052.96     43.10 o
  10  -4   3        0.27       -3.90     21.70 o
  11  -4   3      250.61      309.91     32.88 o
 -10  -3   3      222.91      203.27     32.31 o
  -9  -3   3        3.57        8.10     22.05 o
  -8  -3   3      260.61      216.61     25.51 o
  -7  -3   3     1119.07     1018.74     40.63 o
  -6  -3   3      131.61      142.50     19.97 o
  -5  -3   3     3165.48     3259.40     69.61 o
  -4  -3   3     7867.28     8038.63    135.10 o
  -3  -3   3      785.92      818.89     28.02 o
  -2  -3   3    13762.55    14226.51    217.30 o
  -1  -3   3    16847.22    17975.74    268.80 o
   0  -3   3     1456.33     1530.27     22.89 o
   1  -3   3    13710.24    14064.57    147.17 o
   2  -3   3     9291.63     9296.74    100.70 o
   3  -3   3       35.16       65.38      6.26 o
   4  -3   3     2118.53     2188.47     31.76 o
   5  -3   3     5103.54     5113.11     62.12 o
   6  -3   3     1145.65     1151.69     24.11 o
   7  -3   3      315.60      311.21     25.60 o
   8  -3   3     1619.56     1503.33     47.34 o
   9  -3   3       56.94       60.94     20.05 o
  10  -3   3       64.32       39.72     22.74 o
  11  -3   3       68.27       69.09     27.68 o
 -10  -2   3       30.72       51.80     25.12 o
  -9  -2   3      330.17      335.25     33.91 o
  -8  -2   3     1363.49     1269.70     44.61 o
  -7  -2   3      872.36      783.28     35.26 o
  -6  -2   3      141.83      157.23     17.46 o
  -5  -2   3     6796.92     7146.41    123.10 o
  -4  -2   3     4176.69     4285.41     78.35 o
  -3  -2   3     3530.14     3743.91     46.05 o
  -2  -2   3    19872.47    20547.66    208.96 o
  -1  -2   3     5379.59     5492.81     48.84 o
   0  -2   3     6296.51     6546.69     56.71 o
   1  -2   3     9661.59     9598.59    183.95 o
   2  -2   3     2557.01     2391.00     30.73 o
   3  -2   3     1322.71     1387.68     22.01 o
   4  -2   3     1532.99     1508.58     24.40 o
   5  -2   3     1058.06     1087.40     21.50 o
   6  -2   3        2.43        2.44      8.99 o
   7  -2   3      309.35      251.39     24.56 o
   8  -2   3      284.29      293.41     27.20 o
   9  -2   3      138.59      119.37     23.65 o
  10  -2   3        1.09        1.99     22.83 o
  11  -2   3       26.76       30.15     25.99 o
 -11  -1   3      138.08      106.59     28.93 o
 -10  -1   3      128.15      127.04     25.60 o
  -9  -1   3     1188.65     1200.53     45.87 o
  -8  -1   3      737.91      698.69     35.43 o
  -7  -1   3        7.04       10.40     13.43 o
  -6  -1   3     1275.67     1387.93     51.05 o
  -5  -1   3     4978.37     5075.28     61.96 o
  -4  -1   3        1.54       10.72      5.37 o
  -3  -1   3     9007.63     9294.23     99.18 o
  -2  -1   3    11213.63    11860.02    127.16 o
  -1  -1   3        1.22        3.44      2.31 o
   0  -1   3     5651.44     6051.52     52.18 o
   1  -1   3     8959.35     8665.53    160.00 o
   2  -1   3     1209.80     1234.49     19.03 o
   3  -1   3       96.33      102.35      6.79 o
   4  -1   3        6.91        9.44      5.92 o
   5  -1   3        1.88       -6.31      6.59 o
   6  -1   3       34.80       26.86     12.34 o
   7  -1   3       19.18       34.43     13.77 o
   8  -1   3       57.32       66.62     17.20 o
   9  -1   3        3.90      -18.19     18.19 o
  10  -1   3      111.12      105.34     26.72 o
  11  -1   3       83.57       92.47     30.62 o
 -11   0   3        1.45       17.54     24.73 o
 -10   0   3      532.85      548.13     37.25 o
  -9   0   3      615.32      601.58     35.13 o
  -8   0   3        4.30       -3.24      9.64 o
  -7   0   3     1420.27     1482.70     65.23 o
  -6   0   3      691.79      722.83     19.55 o
  -5   0   3     1200.60     1214.95     27.22 o
  -4   0   3       39.10       33.89      7.64 o
  -3   0   3      424.26      410.34     18.39 o
  -2   0   3      120.28      113.96      5.80 o
  -1   0   3     3004.49     2962.98     26.99 o
   0   0   3    17240.18    16950.25    177.83 o
   1   0   3      199.03      205.74      7.38 o
   2   0   3     4525.46     4489.00     51.32 o
   3   0   3     1316.37     1215.35     20.52 o
   4   0   3      886.79      889.18     18.75 o
   5   0   3      403.10      391.96     15.42 o
   6   0   3     1775.90     1778.27     31.98 o
   7   0   3      232.73      289.55     24.00 o
   8   0   3       11.71        6.50     17.63 o
   9   0   3      187.15      172.52     25.51 o
  10   0   3      250.85      283.79     31.14 o
 -11   1   3      120.07      124.44     26.12 o
 -10   1   3      221.35      190.23     24.82 o
  -9   1   3        0.53        6.75     11.21 o
  -8   1   3       86.18      100.71     11.78 o
  -7   1   3       30.12       30.07     10.50 o
  -6   1   3      505.00      544.65     23.35 o
  -5   1   3      362.07      411.23     22.65 o
  -4   1   3        2.40        5.57      4.51 o
  -3   1   3     3313.50     3524.15     55.90 o
  -2   1   3       17.35       26.01      2.67 o
  -1   1   3       96.12      109.89      7.62 o
   0   1   3    14098.97    13654.51    197.08 o
   1   1   3     3665.30     3695.18     41.93 o
   2   1   3     7881.39     7696.05     83.28 o
   3   1   3    12727.33    12654.42    134.25 o
   4   1   3       28.65       35.45      9.44 o
   5   1   3     3916.73     3871.40     51.08 o
   6   1   3     1426.78     1417.69     29.10 o
   7   1   3      190.63      207.34     21.01 o
   8   1   3      710.78      683.53     35.39 o
   9   1   3      532.62      539.00     37.64 o
  10   1   3       66.96      112.14     29.15 o
 -12   2   3       26.32       11.48     26.38 o
 -11   2   3       17.05       38.46     22.91 o
 -10   2   3      114.50      115.84     14.64 o
  -9   2   3       11.83       12.94     11.26 o
  -8   2   3      454.26      433.34     18.37 o
  -7   2   3      632.58      643.94     19.30 o
  -6   2   3      129.44      144.81      9.63 o
  -5   2   3     2703.24     2861.79     37.80 o
  -4   2   3     2845.87     2773.66     35.00 o
  -3   2   3     1670.59     1766.19     29.51 o
  -2   2   3     1675.62     1503.72     19.20 o
  -1   2   3    12577.15    12027.86    174.38 o
   0   2   3     2529.50     2439.69     29.02 o
   1   2   3     4806.40     4861.27     54.70 o
   2   2   3    15088.58    15087.00    162.12 o
   3   2   3     2964.07     3130.52     55.81 o
   4   2   3     3457.28     3406.52     45.27 o
   5   2   3     2812.56     2993.64     43.74 o
   6   2   3      991.76     1003.87     28.00 o
   7   2   3      397.26      343.69     28.76 o
   8   2   3      617.04      570.09     36.51 o
   9   2   3      162.19      143.02     26.98 o
 -12   3   3        0.16      -27.46     27.46 o
 -11   3   3      112.12      124.39     19.04 o
 -10   3   3      598.66      528.05     22.74 o
  -9   3   3      178.71      145.98     13.31 o
  -8   3   3     2725.39     2630.31     40.85 o
  -7   3   3      687.34      672.91     19.08 o
  -6   3   3      728.43      691.87     17.80 o
  -5   3   3     9786.20     9517.22    118.64 o
  -4   3   3      653.75      602.82     11.33 o
  -3   3   3     1031.51     1041.63     16.26 o
  -2   3   3    22791.74    22221.94    227.04 o
  -1   3   3    10652.62    10342.07    142.44 o
   0   3   3      655.55      626.15     27.83 o
   1   3   3    16560.25    16725.44    209.64 o
   2   3   3     7623.32     7905.01     87.92 o
   3   3   3      556.86      593.96     17.18 o
   4   3   3     3661.28     3733.64     50.00 o
   5   3   3     2166.84     2227.70     68.54 o
   6   3   3      114.31      120.37     20.49 o
   7   3   3      179.49      192.75     24.26 o
   8   3   3      119.54      127.86     26.81 o
   9   3   3        7.95       -0.95     27.20 o
 -12   4   3       39.64       10.83     27.07 o
 -11   4   3      333.02      341.10     23.60 o
 -10   4   3        2.42      -12.34     12.34 o
  -9   4   3     1034.83      986.13     27.96 o
  -8   4   3     2232.82     2234.72     36.91 o
  -7   4   3        7.97        8.92      7.88 o
  -6   4   3     6690.23     6413.48     74.54 o
  -5   4   3     2995.05     2772.59     37.16 o
  -4   4   3     1495.32     1469.63     34.26 o
  -3   4   3     5950.18     5787.10     93.47 o
  -2   4   3    12496.03    12201.46    235.13 o
  -1   4   3     1500.15     1462.79     21.96 o
   0   4   3     3784.28     3745.08     45.66 o
   1   4   3    10942.80    11147.95    155.99 o
   2   4   3      314.72      348.14     17.20 o
   3   4   3     3886.60     4034.50     53.17 o
   4   4   3     1055.92     1103.22     25.55 o
   5   4   3        7.86        8.26     14.73 o
   6   4   3      104.94      137.22     22.35 o
   7   4   3        0.49      -21.79     21.79 o
   8   4   3        0.63      -21.92     24.91 o
 -12   5   3      285.46      287.26     36.77 o
 -11   5   3      195.96      188.20     29.63 o
 -10   5   3      707.95      671.94     24.90 o
  -9   5   3     2018.78     2062.03     37.38 o
  -8   5   3      188.14      180.21     12.70 o
  -7   5   3     1442.73     1437.41     27.18 o
  -6   5   3     2648.88     2568.39     74.91 o
  -5   5   3     1018.69      956.57     20.08 o
  -4   5   3     2259.25     2273.58     47.82 o
  -3   5   3     2851.64     2652.23     51.54 o
  -2   5   3      714.48      666.51     21.35 o
  -1   5   3       49.67       64.60     18.08 o
   0   5   3     2951.95     2818.38     68.96 o
   1   5   3      884.37      887.65     20.31 o
   2   5   3       78.31       89.92      9.67 o
   3   5   3      805.10      847.22     22.77 o
   4   5   3        5.02       14.87     11.19 o
   5   5   3      104.35       95.65     14.02 o
   6   5   3       17.54       71.90     22.18 o
   7   5   3       35.32        6.58     26.33 o
   8   5   3        0.46      -28.67     28.67 o
 -12   6   3      211.80      197.60     35.69 o
 -11   6   3        0.22        0.30     26.12 o
 -10   6   3      547.96      619.30     42.71 o
  -9   6   3      849.78      889.85     26.00 o
  -8   6   3       94.82       99.42     28.26 o
  -7   6   3     1622.28     1577.67     46.80 o
  -6   6   3       10.94       15.29      8.71 o
  -5   6   3        0.59       -7.62     12.60 o
  -4   6   3      353.70      365.35     23.65 o
  -3   6   3      154.56      164.46     13.82 o
  -2   6   3      257.69      237.58     18.36 o
  -1   6   3       56.75       69.58      8.64 o
   0   6   3        7.75       24.03      8.24 o
   1   6   3        3.92       -5.26     11.93 o
   2   6   3       42.13       62.76     10.54 o
   3   6   3      253.96      258.80     17.05 o
   4   6   3      167.83      167.00     15.71 o
   5   6   3       87.71       86.94     25.17 o
   6   6   3      427.99      475.06     40.37 o
   7   6   3       27.56       55.92     30.19 o
 -12   7   3        9.60       34.48     34.00 o
 -11   7   3       15.45        3.12     27.29 o
 -10   7   3      383.80      386.75     38.55 o
  -9   7   3       10.92        2.56     12.69 o
  -8   7   3      204.11      197.09     14.69 o
  -7   7   3      269.49      241.86     15.93 o
  -6   7   3      225.32      211.79     14.37 o
  -5   7   3       66.22       77.66     15.38 o
  -4   7   3      560.96      592.92     24.95 o
  -3   7   3       38.62       48.16     12.39 o
  -2   7   3      106.96      123.57     15.20 o
  -1   7   3      770.57      786.87     21.55 o
   0   7   3      230.19      255.64     19.36 o
   1   7   3       92.86       93.25     11.96 o
   2   7   3     1006.43     1003.65     38.64 o
   3   7   3      519.22      501.39     23.07 o
   4   7   3        0.44       15.55     19.21 o
   5   7   3      843.95      827.54     31.11 o
   6   7   3      299.50      291.20     36.51 o
 -12   8   3        2.11       40.71     36.47 o
 -11   8   3        5.03       28.72     30.45 o
 -10   8   3       31.35       16.72     26.72 o
  -9   8   3        4.01      -17.59     23.00 o
  -8   8   3       93.08      130.18     14.91 o
  -7   8   3       20.59       26.98     15.35 o
  -6   8   3       69.57       53.49     18.71 o
  -5   8   3     1257.12     1229.46     37.34 o
  -4   8   3      980.13     1009.60     34.09 o
  -3   8   3      451.88      444.10     24.91 o
  -2   8   3     2046.15     2175.30     53.32 o
  -1   8   3      245.18      235.35     15.87 o
   0   8   3        5.98       -8.34     10.45 o
   1   8   3      673.97      643.50     58.67 o
   2   8   3      829.17      779.67     26.06 o
   3   8   3       74.86       91.28     16.18 o
   4   8   3      417.28      456.84     27.82 o
 -11   9   3        8.04       64.02     35.56 o
 -10   9   3        1.93       -5.41     30.49 o
  -9   9   3       48.77       77.96     28.93 o
  -8   9   3      569.05      587.46     44.70 o
  -7   9   3       77.69       59.62     23.87 o
  -5   9   3     2538.70     2367.22     56.48 o
  -4   9   3       31.98       17.37     16.76 o
  -3   9   3     1737.66     1867.30     50.76 o
  -2   9   3     2805.30     2871.48     65.62 o
  -1   9   3       90.68       78.53     13.48 o
   0   9   3      673.17      645.91     23.86 o
   1   9   3      639.35      635.84     25.79 o
   2   9   3      254.12      264.91     19.69 o
   3   9   3      132.54      144.28     26.33 o
   4   9   3      490.71      389.35     36.17 o
 -11  10   3        6.17       45.48     40.71 o
 -10  10   3       23.58       91.09     35.65 o
  -9  10   3      296.00      335.68     37.51 o
  -8  10   3      148.59      189.37     29.84 o
  -6  10   3      903.84      843.40     37.90 o
  -5  10   3      852.41      822.83     36.38 o
  -4  10   3      337.47      357.73     31.06 o
  -3  10   3     1647.26     1676.76     54.14 o
  -2  10   3      315.40      276.78     20.16 o
  -1  10   3       23.99       31.20     14.61 o
   0  10   3      489.34      388.74     33.78 o
   1  10   3      267.29      278.98     27.50 o
   2  10   3        5.94       28.59     25.08 o
 -10  11   3       88.37       95.33     37.21 o
  -9  11   3      176.32      187.76     36.73 o
  -8  11   3        9.95       15.42     20.49 o
  -7  11   3      384.94      402.82     34.82 o
  -6  11   3      574.97      579.28     35.95 o
  -5  11   3        2.97       -5.72     20.49 o
  -3  11   3      386.53      422.61     33.26 o
  -2  11   3        0.12      -21.44     21.44 o
  -1  11   3      161.77      166.54     28.59 o
   0  11   3       64.78      104.65     26.59 o
   1  11   3       32.43        0.35     25.25 o
  -4  12   3      129.91       87.54     26.38 o
  -3  12   3        4.14       32.66     25.69 o
  -2  12   3       53.81       15.98     27.59 o
  -1  12   3        7.70        5.59     27.20 o
   0 -12   4      171.85      176.98     35.08 o
   1 -12   4        7.58      -23.43     29.58 o
   2 -12   4        2.93        5.89     28.07 o
   3 -12   4        0.76      -26.94     26.94 o
   4 -12   4        0.02       -0.13     26.94 o
   5 -12   4        8.92        0.17     25.77 o
   6 -12   4       15.53        2.95     23.43 o
   7 -12   4        8.57        9.27     24.08 o
  -2 -11   4        8.37       21.40     32.14 o
  -1 -11   4       84.42       67.48     29.84 o
   0 -11   4        2.39       11.61     26.03 o
   1 -11   4      166.50      202.75     29.02 o
   2 -11   4       24.30       -0.22     25.69 o
   3 -11   4      201.97      214.79     30.80 o
   4 -11   4      211.64      197.21     27.20 o
   5 -11   4       17.91       38.90     20.96 o
   6 -11   4      211.36      203.10     26.77 o
   7 -11   4       39.76       24.78     20.96 o
   9 -11   4       73.26      125.05     37.81 o
  -3 -10   4       62.27       26.46     28.24 o
  -2 -10   4      202.88      231.60     31.10 o
  -1 -10   4       33.20       41.93     25.21 o
   0 -10   4      653.83      633.33     42.40 o
   1 -10   4      176.10      225.49     28.07 o
   2 -10   4      218.31      204.57     27.16 o
   3 -10   4     1739.26     1580.82     51.67 o
   4 -10   4      107.48      118.20     21.66 o
   5 -10   4      650.52      580.66     35.26 o
   6 -10   4      458.31      436.04     31.36 o
   8 -10   4       16.28       18.49     28.54 o
   9 -10   4      283.57      327.15     38.59 o
  10 -10   4       73.31       21.57     35.82 o
  -5  -9   4       47.18       64.15     31.14 o
  -4  -9   4      296.70      283.83     34.13 o
  -3  -9   4      170.37      179.71     30.15 o
  -2  -9   4        0.53       -0.56     21.31 o
  -1  -9   4     1247.06     1286.94     48.21 o
   0  -9   4     1650.41     1671.43     53.75 o
   1  -9   4        2.23      -18.54     18.54 o
   2  -9   4     2743.83     2722.87     68.44 o
   3  -9   4     1416.37     1452.09     47.04 o
   4  -9   4       27.03       24.52     17.67 o
   5  -9   4     1771.23     1562.89     47.90 o
   6  -9   4      863.81      874.81     43.79 o
   7  -9   4       30.62       27.63     23.26 o
   8  -9   4      182.44      188.98     31.45 o
   9  -9   4      240.20      316.28     36.38 o
  10  -9   4       34.55       21.70     33.26 o
  -6  -8   4       24.76        7.02     30.02 o
  -5  -8   4      865.28      864.89     48.16 o
  -4  -8   4      696.91      630.73     40.84 o
  -3  -8   4        0.30       10.40     21.79 o
  -2  -8   4     1365.85     1447.28     49.77 o
  -1  -8   4     3712.09     3714.84     83.25 o
   0  -8   4       24.52       35.34     18.02 o
   1  -8   4     1982.95     2116.91     57.26 o
   2  -8   4     3315.40     3340.87     73.46 o
   3  -8   4       12.16       32.18     15.25 o
   4  -8   4     1228.05     1195.24     40.45 o
   5  -8   4      855.02      833.01     39.72 o
   6  -8   4       42.61       38.46     19.71 o
   7  -8   4      213.51      234.80     27.76 o
   8  -8   4      128.52      119.81     26.46 o
   9  -8   4      130.45      155.63     30.45 o
  10  -8   4        3.08       -5.46     30.58 o
  11  -8   4       37.53       26.59     34.48 o
  -7  -7   4       36.27       46.61     30.80 o
  -6  -7   4      667.39      720.22     45.52 o
  -5  -7   4     1123.56     1181.64     49.51 o
  -4  -7   4      234.28      216.22     25.69 o
  -3  -7   4      605.28      642.86     36.64 o
  -2  -7   4     3615.15     3788.39     83.51 o
  -1  -7   4     1159.69     1152.79     42.88 o
   0  -7   4      868.51      953.94     38.77 o
   1  -7   4     7478.25     7612.29    132.84 o
   2  -7   4     1171.83     1116.97     35.39 o
   3  -7   4      744.03      706.32     31.27 o
   4  -7   4     2078.22     1942.10     52.11 o
   5  -7   4       23.03       35.21     16.29 o
   6  -7   4      314.49      369.03     32.66 o
   7  -7   4        1.38       25.51     20.23 o
   8  -7   4       37.82       21.40     21.57 o
   9  -7   4        2.32      -23.17     23.17 o
  10  -7   4        2.59        5.98     27.07 o
  11  -7   4        0.09        7.62     31.62 o
  -8  -6   4      145.31      130.29     30.67 o
  -7  -6   4      276.37      263.61     32.62 o
  -6  -6   4      975.39     1035.46     47.13 o
  -5  -6   4      236.79      250.05     26.51 o
  -4  -6   4      189.64      169.92     22.00 o
  -3  -6   4     1678.60     1766.81     51.24 o
  -2  -6   4      269.86      281.84     27.29 o
  -1  -6   4      239.58      236.84     20.36 o
   0  -6   4     2075.40     2240.40     53.36 o
   1  -6   4     2874.30     2988.30     62.76 o
   2  -6   4       12.82        3.03     10.87 o
   3  -6   4      174.80      187.59     16.50 o
   4  -6   4        2.41        7.68     19.25 o
   5  -6   4       61.61       61.00     14.66 o
   6  -6   4       89.19       83.29     11.88 o
   7  -6   4      238.49      264.25     18.31 o
   8  -6   4       63.12       79.91     22.18 o
   9  -6   4      148.89      180.40     26.55 o
  10  -6   4       86.17       44.57     25.86 o
  11  -6   4        0.99       35.99     27.76 o
  -8  -5   4       87.37       36.51     24.91 o
  -7  -5   4      875.46      879.61     46.26 o
  -6  -5   4      188.44      165.33     24.21 o
  -5  -5   4      349.11      338.45     28.89 o
  -4  -5   4      413.47      380.51     28.46 o
  -3  -5   4       24.48       41.88     14.94 o
  -2  -5   4       16.43       22.83     12.08 o
  -1  -5   4      183.83      157.84     15.29 o
   0  -5   4      276.85      344.86     23.04 o
   1  -5   4      717.43      771.16     25.56 o
   2  -5   4       14.68       30.94      7.10 o
   3  -5   4      782.41      772.63     19.88 o
   4  -5   4      603.01      556.29     18.29 o
   5  -5   4      267.99      255.27     14.76 o
   6  -5   4     2783.64     2820.31     62.78 o
   7  -5   4      419.67      432.65     19.67 o
   8  -5   4       42.15       44.83     18.93 o
   9  -5   4      693.90      752.01     39.89 o
  10  -5   4       63.67       63.71     24.91 o
  11  -5   4        4.25       21.57     27.55 o
  -9  -4   4        0.30       -1.60     23.74 o
  -8  -4   4      280.05      299.82     30.97 o
  -7  -4   4        0.29      -17.98     18.24 o
  -6  -4   4      123.46      127.21     20.36 o
  -5  -4   4      228.77      248.75     26.16 o
  -4  -4   4      384.26      397.53     27.07 o
  -3  -4   4      992.30     1028.05     35.17 o
  -2  -4   4       86.25       91.05     12.56 o
  -1  -4   4     2230.68     2274.83     48.94 o
   0  -4   4     2290.77     2479.22     34.85 o
   1  -4   4      114.60      112.59     13.64 o
   2  -4   4       71.81       30.48      6.87 o
   3  -4   4     9349.29     9100.96    197.58 o
   4  -4   4       25.94       11.49      8.53 o
   5  -4   4     5268.29     5413.99     67.07 o
   6  -4   4     5144.76     5192.42     65.72 o
   7  -4   4       74.48       80.82     12.28 o
   8  -4   4     1481.15     1544.31     49.33 o
   9  -4   4      825.49      951.38     41.54 o
  10  -4   4        0.63      -19.01     22.39 o
  11  -4   4      165.82      110.84     28.80 o
 -10  -3   4        4.86       17.59     27.59 o
  -9  -3   4       89.39       66.27     22.48 o
  -8  -3   4       89.26       70.30     21.48 o
  -7  -3   4     1334.18     1315.48     45.18 o
  -6  -3   4      555.72      562.73     31.53 o
  -5  -3   4     1527.81     1515.81     43.83 o
  -4  -3   4     4458.16     4403.44     82.86 o
  -3  -3   4       82.22       82.43     12.39 o
  -2  -3   4     5023.65     5016.76     86.89 o
  -1  -3   4    14134.89    14859.29    261.18 o
   0  -3   4       61.51       70.79     12.13 o
   1  -3   4     6618.27     6575.15     73.52 o
   2  -3   4     8821.94     8190.79    166.13 o
   3  -3   4     3677.99     3688.42     52.50 o
   4  -3   4     1428.47     1375.96     24.53 o
   5  -3   4     8006.38     8113.22     93.13 o
   6  -3   4     1382.18     1438.00     28.37 o
   7  -3   4     1462.58     1488.04     64.82 o
   8  -3   4     1957.23     1960.94     55.61 o
   9  -3   4      164.78      195.30     25.38 o
  10  -3   4       61.92       62.93     25.51 o
  11  -3   4      134.14      193.35     32.88 o
 -10  -2   4       93.05       93.51     25.69 o
  -9  -2   4       80.65       67.96     22.57 o
  -8  -2   4      930.30      874.03     38.20 o
  -7  -2   4     1738.04     1696.55     50.29 o
  -6  -2   4     1196.82     1198.01     39.42 o
  -5  -2   4     7992.76     8058.38     92.88 o
  -4  -2   4     3960.43     4184.35    124.70 o
  -3  -2   4     5690.13     6020.17     81.43 o
  -2  -2   4    13939.21    14033.95    133.25 o
  -1  -2   4     5623.72     5753.40     51.29 o
   0  -2   4     2186.35     2203.76     22.25 o
   1  -2   4    23346.66    23188.71    237.97 o
   2  -2   4     6722.62     6433.91    104.52 o
   3  -2   4       10.04       14.39      7.06 o
   4  -2   4     9042.66     8898.23     98.98 o
   5  -2   4     2590.67     2467.99     36.61 o
   6  -2   4      113.94      113.87     10.49 o
   7  -2   4     2058.11     1926.46     50.94 o
   8  -2   4      160.64      164.25     20.92 o
   9  -2   4       40.83       20.36     20.05 o
  10  -2   4       70.75        8.01     23.43 o
  11  -2   4        8.91       -3.51     28.63 o
 -11  -1   4       94.45       51.11     28.85 o
 -10  -1   4       30.07       40.71     21.70 o
  -9  -1   4      714.78      648.80     36.82 o
  -8  -1   4     1191.61     1122.91     41.67 o
  -7  -1   4        2.77       -8.82      8.82 o
  -6  -1   4     7716.13     7617.64     89.53 o
  -5  -1   4    13844.26    14488.81    154.69 o
  -4  -1   4      141.57      155.68      9.69 o
  -3  -1   4    16784.86    17001.61    142.11 o
  -2  -1   4    11901.59    12428.61    122.10 o
  -1  -1   4      188.66      202.94      6.19 o
   0  -1   4    13911.64    13887.77    115.91 o
   1  -1   4    12907.77    12136.31    127.39 o
   2  -1   4      351.98      325.53     11.14 o
   3  -1   4     5955.30     5972.46     92.50 o
   4  -1   4     2456.15     2278.08     33.67 o
   5  -1   4      143.65      138.60     10.44 o
   6  -1   4      992.28      937.34     25.32 o
   7  -1   4      427.56      421.01     27.24 o
   8  -1   4      244.95      269.54     28.07 o
   9  -1   4       74.86       73.37     23.26 o
  10  -1   4       17.63       17.02     25.94 o
 -11   0   4        0.47       15.68     24.56 o
 -10   0   4      437.90      459.90     36.86 o
  -9   0   4     1259.28     1203.08     44.87 o
  -8   0   4       70.07       60.28     11.30 o
  -7   0   4     1439.71     1427.15     28.95 o
  -6   0   4     7478.40     7201.88     83.96 o
  -5   0   4      399.78      394.57     18.00 o
  -4   0   4     2861.43     2886.60     37.50 o
  -3   0   4     9047.12     9503.98     81.35 o
  -2   0   4     1350.22     1479.16     29.73 o
  -1   0   4      902.71      892.18     10.89 o
   0   0   4     1106.29     1048.93     15.64 o
   1   0   4      400.20      419.12     14.36 o
   2   0   4      384.21      346.35     10.96 o
   3   0   4      525.36      505.62     14.19 o
   4   0   4      524.53      544.50     15.81 o
   5   0   4       44.42       39.06     15.31 o
   6   0   4       79.94       68.42     11.09 o
   7   0   4      276.93      241.86     24.39 o
   8   0   4       18.11        5.76     17.89 o
   9   0   4       61.19       33.83     22.44 o
  10   0   4      151.28      125.74     29.45 o
 -12   1   4       10.75      -12.08     29.45 o
 -11   1   4       91.78      105.60     26.07 o
 -10   1   4      408.20      408.29     28.65 o
  -9   1   4      290.74      262.49     17.87 o
  -8   1   4      107.63      100.70     11.59 o
  -7   1   4     1841.74     1924.18     33.46 o
  -6   1   4      567.38      609.97     29.37 o
  -5   1   4     2825.75     2991.79     39.72 o
  -4   1   4     5977.21     6416.11    106.34 o
  -3   1   4      552.44      587.51      9.51 o
  -2   1   4     1750.73     1875.07     34.40 o
  -1   1   4     1172.63     1119.31     23.61 o
   0   1   4     2593.89     2605.01     45.44 o
   1   1   4       29.51       35.38      4.55 o
   2   1   4      744.76      674.34     14.64 o
   3   1   4     2243.05     2176.01     31.01 o
   4   1   4        1.66        6.43     15.64 o
   5   1   4      370.84      387.97     17.20 o
   6   1   4     1455.13     1426.58     29.51 o
   7   1   4      143.73      152.03     19.66 o
   8   1   4      135.38      152.42     23.87 o
   9   1   4      607.89      653.86     41.19 o
  10   1   4       94.28       89.88     29.02 o
 -12   2   4       15.36       31.49     26.94 o
 -11   2   4      108.97      125.80     17.38 o
 -10   2   4       10.14       18.29     13.79 o
  -9   2   4        1.22        6.24     10.67 o
  -8   2   4       69.61       67.14     10.88 o
  -7   2   4      156.80      174.27     28.07 o
  -6   2   4       15.17       10.13      6.89 o
  -5   2   4      267.43      301.80     13.01 o
  -4   2   4      455.09      557.93     13.67 o
  -3   2   4     4370.32     4420.58     72.55 o
  -2   2   4     1698.87     1619.34     20.64 o
  -1   2   4     5544.75     5405.07     83.68 o
   0   2   4     1138.82     1120.78     25.30 o
   1   2   4     4598.58     4481.18     51.33 o
   2   2   4     5770.01     5740.99     73.83 o
   3   2   4     1312.15     1272.91     23.05 o
   4   2   4      963.24      985.57     23.80 o
   5   2   4     2704.47     2617.59     40.50 o
   6   2   4      974.76      971.67     25.64 o
   7   2   4       16.21        2.69     18.58 o
   8   2   4      791.36      752.32     39.63 o
   9   2   4      425.85      498.84     40.84 o
 -12   3   4       14.97        7.53     18.05 o
 -11   3   4       32.95       21.64     15.78 o
 -10   3   4       47.30       45.54     12.65 o
  -9   3   4      113.42      115.00     13.20 o
  -8   3   4      311.61      358.16     24.13 o
  -7   3   4      149.48      141.62     10.59 o
  -6   3   4      504.17      533.60     16.55 o
  -5   3   4     3976.65     3982.49     78.48 o
  -4   3   4     4143.71     4023.70     38.17 o
  -3   3   4      128.57      127.50      6.77 o
  -2   3   4    11408.97    11167.25    166.63 o
  -1   3   4     5301.16     5158.66     67.03 o
   0   3   4      738.87      728.69     14.21 o
   1   3   4    14489.25    14718.55    154.74 o
   2   3   4     4469.71     4482.67     54.74 o
   3   3   4      197.82      192.46     13.43 o
   4   3   4     2233.93     2291.09     40.28 o
   5   3   4     2625.27     2789.89     44.00 o
   6   3   4       43.74       56.13     28.02 o
   7   3   4      791.08      779.99     39.42 o
   8   3   4      690.91      776.18     44.31 o
   9   3   4        8.60      -26.90     28.24 o
 -12   4   4      189.45      137.74     31.36 o
 -11   4   4      196.50      204.63     18.06 o
 -10   4   4       55.11       39.63     14.15 o
  -9   4   4      503.07      501.34     20.64 o
  -8   4   4      902.29      941.18     23.46 o
  -7   4   4      100.89       81.69     13.49 o
  -6   4   4     3499.03     3415.21     50.94 o
  -5   4   4     5623.50     5564.55     51.70 o
  -4   4   4     1010.86     1053.91     18.42 o
  -3   4   4     4414.30     4202.94    102.24 o
  -2   4   4    17628.77    17234.58    178.22 o
  -1   4   4     1637.92     1666.21     24.31 o
   0   4   4    10723.71    10804.32    168.43 o
   1   4   4    11162.15    11863.45    128.11 o
   2   4   4      177.00      198.93     14.29 o
   3   4   4     1219.23     1273.69     26.02 o
   4   4   4     2425.19     2396.53     39.17 o
   5   4   4       65.80       67.96     12.90 o
   6   4   4      175.64      194.78     24.95 o
   7   4   4      602.22      613.80     39.24 o
   8   4   4       87.02       87.97     29.06 o
 -12   5   4      500.43      453.80     44.83 o
 -11   5   4       59.74       59.41     16.80 o
 -10   5   4      589.84      651.73     24.03 o
  -9   5   4     1760.27     1758.03     45.33 o
  -8   5   4       30.51       39.09     10.72 o
  -7   5   4     1322.97     1277.08     25.88 o
  -6   5   4     2529.45     2478.63     28.43 o
  -5   5   4     2552.20     2507.72     28.30 o
  -4   5   4     2000.35     2080.58     29.98 o
  -3   5   4     8472.46     7893.62    122.14 o
  -2   5   4     3371.22     3176.62     40.28 o
  -1   5   4     1364.89     1353.24     50.98 o
   0   5   4     6434.44     6370.85     73.75 o
   1   5   4     1576.30     1617.74     28.64 o
   2   5   4      674.29      720.62     20.37 o
   3   5   4     2137.66     2242.30     38.17 o
   4   5   4       68.02      104.01     36.58 o
   5   5   4       35.88       10.07     14.55 o
   6   5   4       90.35       78.53     24.78 o
   7   5   4      113.29       84.55     28.15 o
 -12   6   4      161.33      175.64     35.30 o
 -11   6   4      123.19      126.91     29.58 o
 -10   6   4      980.41     1043.01     42.27 o
  -9   6   4      740.47      761.64     25.32 o
  -8   6   4      367.32      356.98     31.06 o
  -7   6   4      820.45      849.41     22.76 o
  -6   6   4     2810.25     2677.13     48.05 o
  -5   6   4        8.41       31.45     12.82 o
  -4   6   4     2752.38     2678.50     37.51 o
  -3   6   4     3217.44     3211.44     42.11 o
  -2   6   4       59.91       55.63      8.07 o
  -1   6   4     2253.61     2312.12     34.87 o
   0   6   4     1126.45     1138.09     49.81 o
   1   6   4       36.58       25.61      9.42 o
   2   6   4      310.40      333.00     18.41 o
   3   6   4        8.81       17.45     14.12 o
   4   6   4       12.48       29.08     13.48 o
   5   6   4       25.50       28.72     15.65 o
   6   6   4        0.67      -24.95     24.95 o
 -12   7   4        0.00       13.21     34.04 o
 -11   7   4      430.64      476.15     46.04 o
 -10   7   4      498.26      513.27     41.28 o
  -9   7   4        0.08       -4.39     12.61 o
  -8   7   4      463.06      450.95     21.96 o
  -7   7   4      350.81      310.68     19.98 o
  -6   7   4       76.99       60.42     17.46 o
  -5   7   4       19.00       -3.68     14.60 o
  -4   7   4      339.76      307.53     21.74 o
  -3   7   4      598.46      613.48     18.71 o
  -2   7   4      262.87      253.15     16.13 o
  -1   7   4       18.39        9.26      8.75 o
   0   7   4      193.62      197.08     13.76 o
   1   7   4       15.04       32.72     10.61 o
   2   7   4      275.11      285.13     18.11 o
   3   7   4      386.57      395.19     22.17 o
   4   7   4       32.61       41.04     22.05 o
   5   7   4      260.18      245.37     29.24 o
 -12   8   4       14.53        0.91     37.16 o
 -11   8   4      142.72      104.00     33.52 o
 -10   8   4        2.05       42.36     27.63 o
  -9   8   4       38.56       58.61     14.30 o
  -8   8   4       13.13        2.09     12.88 o
  -7   8   4       20.58       29.61     12.42 o
  -6   8   4       36.70       27.29     17.98 o
  -5   8   4      148.28      177.54     17.37 o
  -4   8   4       50.49       44.79     13.86 o
  -3   8   4       79.75       98.18     35.89 o
  -2   8   4      247.98      271.65     21.90 o
  -1   8   4      124.07       97.35     12.04 o
   0   8   4       97.76       88.47     12.34 o
   1   8   4      345.90      329.94     20.92 o
   2   8   4      799.25      823.00     38.38 o
   3   8   4       40.98       12.00     21.18 o
   4   8   4      380.45      380.12     37.47 o
 -11   9   4        0.00       81.60     36.08 o
 -10   9   4        8.89        2.47     32.10 o
  -9   9   4        1.57       -4.94     27.89 o
  -8   9   4      207.85      237.53     18.65 o
  -7   9   4        1.61       -0.10     26.66 o
  -6   9   4      716.36      682.62     31.40 o
  -5   9   4      351.62      365.83     28.11 o
  -4   9   4        8.99        7.55     10.76 o
  -3   9   4      420.32      436.48     21.45 o
  -2   9   4      912.07      936.04     27.60 o
  -1   9   4      220.54      213.62     22.61 o
   0   9   4      554.90      512.88     31.27 o
   1   9   4     1281.76     1232.79     44.92 o
   2   9   4      296.36      323.51     34.22 o
   3   9   4      225.36      229.00     29.28 o
 -11  10   4       13.71      -28.67     40.50 o
 -10  10   4       26.47       -0.22     34.65 o
  -9  10   4      283.68      283.01     35.56 o
  -8  10   4       86.40       95.72     28.93 o
  -7  10   4      155.01      118.29     20.44 o
  -6  10   4      862.86      835.65     38.46 o
  -5  10   4      237.24      235.45     23.82 o
  -4  10   4      529.95      667.51     35.34 o
  -3  10   4      472.83      524.18     33.87 o
  -2  10   4      357.40      348.46     30.84 o
  -1  10   4       35.30       51.33     20.40 o
   0  10   4      572.06      613.93     35.91 o
   1  10   4      833.25      736.51     42.27 o
   2  10   4        5.36      -26.55     26.55 o
  -7  11   4      660.07      720.00     39.07 o
  -6  11   4      392.28      492.56     37.34 o
  -5  11   4        3.53      -21.14     21.14 o
  -4  11   4      539.54      646.15     39.68 o
  -3  11   4      368.28      399.44     36.38 o
  -2  11   4        2.23        2.04     22.52 o
  -1  11   4      125.97      124.22     25.90 o
   0  11   4      371.03      359.94     37.60 o
   1  11   4       58.49       48.60     30.10 o
  -7  12   4      427.56      438.55     42.62 o
  -6  12   4       31.11       35.95     26.77 o
  -5  12   4       84.12       79.70     28.50 o
  -4  12   4      212.89      226.36     32.44 o
  -3  12   4       22.82       40.37     26.81 o
  -2  12   4        2.83      -26.55     26.55 o
   1 -12   5      136.85      148.39     35.08 o
   2 -12   5       75.05       83.12     30.80 o
   3 -12   5       25.98       15.68     28.07 o
   4 -12   5      221.42      256.42     33.70 o
   5 -12   5       52.92       35.47     26.98 o
   6 -12   5       97.49      116.77     26.25 o
   7 -12   5       30.50      -25.21     25.21 o
  -2 -11   5       31.61        9.05     29.97 o
  -1 -11   5       95.76      101.53     31.66 o
   0 -11   5       43.51       27.76     27.33 o
   1 -11   5        0.07       -4.03     25.86 o
   2 -11   5        8.35        7.80     24.78 o
   3 -11   5        0.24       14.64     25.60 o
   4 -11   5        7.57       22.44     22.65 o
   5 -11   5        0.83        2.90     21.27 o
   6 -11   5        8.03       26.42     22.96 o
   7 -11   5       48.72       27.68     22.26 o
  -3 -10   5        0.85       16.11     28.98 o
  -2 -10   5       91.81       79.26     26.85 o
  -1 -10   5       17.16       26.59     25.08 o
   0 -10   5      136.26      166.71     28.46 o
   1 -10   5        9.31       -9.92     23.26 o
   2 -10   5      119.33       89.53     24.82 o
   3 -10   5      271.04      262.70     26.64 o
   4 -10   5        0.96      -14.25     18.54 o
   5 -10   5       45.37       24.60     20.44 o
   6 -10   5      240.09      265.90     28.41 o
   8 -10   5       46.35       36.47     29.58 o
   9 -10   5      219.68      233.89     36.60 o
  -5  -9   5       30.68      -29.19     29.19 o
  -4  -9   5        3.78       36.86     27.50 o
  -3  -9   5      393.84      422.44     40.28 o
  -2  -9   5        9.60        4.98     22.05 o
  -1  -9   5      952.79      979.80     45.18 o
   0  -9   5      616.74      679.55     39.07 o
   1  -9   5       53.58       55.61     20.23 o
   2  -9   5     1583.86     1539.32     50.76 o
   3  -9   5      603.41      568.28     32.92 o
   4  -9   5       22.04       17.11     18.11 o
   5  -9   5      943.66      869.00     37.60 o
   6  -9   5      789.16      827.55     42.45 o
   7  -9   5        1.63      -23.52     23.52 o
   8  -9   5      432.76      453.80     42.79 o
   9  -9   5      701.68      868.01     52.02 o
  10  -9   5       11.74        8.10     34.09 o
  -6  -8   5       16.39       51.15     30.28 o
  -5  -8   5       67.78       58.17     27.03 o
  -4  -8   5      576.52      511.10     38.42 o
  -3  -8   5       74.45      115.39     24.82 o
  -2  -8   5     1279.89     1212.61     47.99 o
  -1  -8   5     1371.21     1448.24     50.07 o
   0  -8   5      145.18      138.69     21.87 o
   1  -8   5     3017.40     2947.97     70.30 o
   2  -8   5     2700.05     2721.75     65.14 o
   3  -8   5        0.84      -14.55     14.55 o
   4  -8   5      815.94      838.21     35.39 o
   5  -8   5     1160.86     1098.61     43.70 o
   6  -8   5      278.93      300.12     32.01 o
   7  -8   5      133.39      152.25     26.03 o
   8  -8   5      948.35     1098.91     49.38 o
   9  -8   5      147.93      130.29     29.71 o
  10  -8   5       86.60      141.72     33.39 o
  -7  -7   5       45.10       18.06     29.15 o
  -6  -7   5      108.29      107.37     28.33 o
  -5  -7   5      849.25      793.46     43.18 o
  -4  -7   5      576.13      521.71     34.82 o
  -3  -7   5      738.56      708.83     37.42 o
  -2  -7   5     4329.34     4273.20     90.57 o
  -1  -7   5     1722.63     1798.43     53.62 o
   0  -7   5     3742.43     3816.76     81.04 o
   1  -7   5     3762.41     3901.35     80.43 o
   2  -7   5     1058.84     1002.97     34.52 o
   3  -7   5      656.90      693.32     32.14 o
   4  -7   5     2777.48     2609.74     58.99 o
   5  -7   5      603.98      541.92     21.93 o
   6  -7   5       60.10       51.10     12.97 o
   7  -7   5      330.48      330.80     30.99 o
   8  -7   5      306.56      328.06     31.19 o
   9  -7   5        9.64       -4.89     24.08 o
  10  -7   5      140.79      153.33     30.71 o
  11  -7   5       10.27      -26.90     31.32 o
  -8  -6   5      186.74      121.54     30.71 o
  -7  -6   5       96.59      101.66     28.24 o
  -6  -6   5      685.74      736.59     42.97 o
  -5  -6   5     1142.37     1122.00     45.18 o
  -4  -6   5        3.75       -1.52     16.76 o
  -3  -6   5     3385.71     3445.08     76.88 o
  -2  -6   5     4000.56     4208.44     85.89 o
  -1  -6   5       72.42       73.16     16.07 o
   0  -6   5     6263.56     6276.76    111.84 o
   1  -6   5     1431.86     1520.92     42.32 o
   2  -6   5      206.33      212.29     13.54 o
   3  -6   5     2212.90     2101.58     48.51 o
   4  -6   5      452.79      444.56     18.95 o
   5  -6   5       49.29       41.10     10.81 o
   6  -6   5       29.62       35.51     13.45 o
   7  -6   5       82.38       94.70     13.62 o
   8  -6   5        6.15       -8.27     19.79 o
   9  -6   5        8.44        4.68     22.83 o
  10  -6   5       11.36       -5.67     26.38 o
  11  -6   5       20.58       29.71     30.41 o
  -8  -5   5        1.27       -9.36     23.35 o
  -7  -5   5      570.23      567.71     40.67 o
  -6  -5   5      926.46      924.53     42.71 o
  -5  -5   5       13.60       16.55     17.07 o
  -4  -5   5      864.67      917.69     37.25 o
  -3  -5   5     1793.38     1945.87     51.20 o
  -2  -5   5      345.31      361.80     25.56 o
  -1  -5   5     1799.11     1888.43     47.65 o
   0  -5   5     1633.30     1643.88     42.79 o
   1  -5   5      102.78      104.56     12.19 o
   2  -5   5      352.21      334.43     29.41 o
   3  -5   5       26.27       27.67      8.08 o
   4  -5   5       78.80       92.99     15.18 o
   5  -5   5      215.11      199.12     18.21 o
   6  -5   5       17.66       17.47     10.48 o
   7  -5   5       39.45       46.63     12.97 o
   8  -5   5       40.41       32.14     18.84 o
   9  -5   5      106.21       71.34     22.65 o
  10  -5   5       58.47       86.37     26.07 o
  11  -5   5        3.39       27.24     28.93 o
  -9  -4   5        0.25        8.40     24.43 o
  -8  -4   5       92.91       85.41     23.74 o
  -7  -4   5      336.21      329.14     34.35 o
  -6  -4   5      140.26      154.41     21.70 o
  -5  -4   5      230.99      232.85     21.74 o
  -4  -4   5      410.00      451.42     27.37 o
  -3  -4   5      319.09      354.61     23.82 o
  -2  -4   5      206.24      198.12     20.18 o
  -1  -4   5      333.15      349.52     14.84 o
   0  -4   5      123.84      152.34      9.96 o
   1  -4   5     1041.01     1145.67     21.61 o
   2  -4   5     2885.99     3114.63     42.75 o
   3  -4   5     2967.26     3100.19     42.80 o
   4  -4   5        2.04        5.10      7.50 o
   5  -4   5     2188.78     2154.51     54.36 o
   6  -4   5      599.55      650.46     20.89 o
   7  -4   5       81.43       73.81     18.04 o
   8  -4   5      554.11      503.00     34.69 o
   9  -4   5      314.67      340.32     35.65 o
  10  -4   5       46.26       84.85     26.98 o
  11  -4   5       90.71       68.83     32.10 o
 -10  -3   5        5.54       -6.50     28.28 o
  -9  -3   5      181.75      178.89     26.12 o
  -8  -3   5       55.75       24.73     20.96 o
  -7  -3   5       76.14       63.41     18.97 o
  -6  -3   5       45.89       46.39     16.55 o
  -5  -3   5      490.00      449.77     27.85 o
  -4  -3   5      174.77      176.63     17.11 o
  -3  -3   5      114.74      136.90     11.02 o
  -2  -3   5      616.66      670.69     13.05 o
  -1  -3   5     4280.30     4489.48     42.90 o
   0  -3   5      209.33      201.66      8.28 o
   1  -3   5     1205.89     1187.38     20.61 o
   2  -3   5    11525.54    11106.47    127.71 o
   3  -3   5     2610.62     2651.50     47.26 o
   4  -3   5     3015.47     2980.87    111.19 o
   5  -3   5     4922.69     4723.04     83.90 o
   6  -3   5      709.32      742.61     27.09 o
   7  -3   5      648.74      712.49     27.44 o
   8  -3   5      838.79      860.38     39.42 o
   9  -3   5      211.73      193.53     26.33 o
  10  -3   5       71.95       37.21     24.60 o
  11  -3   5      208.16      220.42     32.83 o
 -10  -2   5      110.84      120.24     27.50 o
  -9  -2   5       16.16       26.33     20.88 o
  -8  -2   5      333.19      289.47     29.50 o
  -7  -2   5      181.48      186.34     20.36 o
  -6  -2   5      499.03      519.29     19.32 o
  -5  -2   5     2818.77     2854.85     44.20 o
  -4  -2   5     1088.96     1125.00     41.71 o
  -3  -2   5      630.74      629.26     12.32 o
  -2  -2   5     8359.64     8855.13     77.42 o
  -1  -2   5     4438.94     4577.81     42.34 o
   0  -2   5       29.87       33.38      3.91 o
   1  -2   5    14956.58    15079.36    241.02 o
   2  -2   5     7390.87     7098.39     79.87 o
   3  -2   5      248.32      266.63     12.91 o
   4  -2   5     9504.06     9273.07    103.99 o
   5  -2   5     3224.28     3281.48     45.97 o
   6  -2   5      249.12      227.51     16.90 o
   7  -2   5     1047.89     1066.60     38.94 o
   8  -2   5      361.34      357.25     30.80 o
   9  -2   5        0.29      -12.34     21.09 o
  10  -2   5      201.22      143.24     30.15 o
 -11  -1   5      155.50      141.81     30.75 o
 -10  -1   5        1.48       22.35     22.22 o
  -9  -1   5      492.14      393.81     33.05 o
  -8  -1   5     1686.86     1540.95     48.51 o
  -7  -1   5       76.71       62.40     10.84 o
  -6  -1   5     4573.98     4555.46     59.39 o
  -5  -1   5     2974.76     3044.40     60.49 o
  -4  -1   5       82.94       95.62      8.14 o
  -3  -1   5    13265.80    13867.73    117.39 o
  -2  -1   5     9722.76    10000.13     85.57 o
  -1  -1   5     1321.32     1396.30     16.29 o
   0  -1   5     9146.02     8962.10     76.68 o
   1  -1   5    16119.00    15733.55    164.47 o
   2  -1   5      701.89      713.62     16.00 o
   3  -1   5    11326.40    11407.30    216.57 o
   4  -1   5     5873.16     5484.94     66.49 o
   5  -1   5        1.02        2.72      8.28 o
   6  -1   5     1451.84     1409.93     29.60 o
   7  -1   5      515.01      509.50     30.36 o
   8  -1   5        6.27        3.64     19.14 o
   9  -1   5        7.49      -22.52     22.52 o
  10  -1   5       68.62       95.72     28.67 o
 -11   0   5      102.20      131.15     28.85 o
 -10   0   5      220.06      171.70     26.16 o
  -9   0   5     1909.02     1863.03     47.06 o
  -8   0   5      391.62      359.45     18.83 o
  -7   0   5     1947.23     1867.57     33.27 o
  -6   0   5     6482.94     6349.25     76.07 o
  -5   0   5        1.62       -0.33      6.17 o
  -4   0   5     4741.38     4804.64     44.96 o
  -3   0   5    11586.46    11783.56    100.18 o
  -2   0   5     5414.41     5411.68     48.45 o
  -1   0   5     2882.45     2844.86     27.35 o
   0   0   5    10114.12     9796.67    104.41 o
   1   0   5     5711.52     5507.08    112.64 o
   2   0   5      235.38      272.81     17.91 o
   3   0   5     5713.45     5189.11     61.71 o
   4   0   5     1918.04     1865.97     79.29 o
   5   0   5      756.93      701.68     40.02 o
   6   0   5      307.09      271.96     16.74 o
   7   0   5        1.24        8.92     15.72 o
   8   0   5        4.33      -11.82     18.93 o
   9   0   5       18.16       28.63     24.52 o
  10   0   5        3.62      -28.89     28.89 o
 -12   1   5       78.30       71.21     30.19 o
 -11   1   5       22.50        5.11     24.00 o
 -10   1   5      813.46      809.37     27.47 o
  -9   1   5      875.48      882.93     26.08 o
  -8   1   5      254.19      248.22     16.88 o
  -7   1   5     5308.11     5250.64     66.78 o
  -6   1   5     2012.31     2109.39     33.38 o
  -5   1   5     1256.45     1339.22     23.73 o
  -4   1   5     4260.19     4320.83     57.94 o
  -3   1   5     2143.13     2124.76     29.39 o
  -2   1   5      417.84      415.22      8.37 o
  -1   1   5     3742.67     3840.32     63.76 o
   0   1   5    14110.66    13435.04    198.03 o
   1   1   5      729.01      798.55     15.12 o
   2   1   5      132.14      111.31      9.12 o
   3   1   5       14.51       20.35      6.54 o
   4   1   5       24.00       30.04      7.91 o
   5   1   5       44.46       35.92      9.49 o
   6   1   5      360.81      336.47     25.12 o
   7   1   5       96.99      136.22     21.22 o
   8   1   5      114.38       58.73     22.91 o
   9   1   5      201.66      188.46     29.45 o
 -12   2   5        0.09      -11.56     27.42 o
 -11   2   5      294.83      341.36     24.30 o
 -10   2   5      574.14      635.55     24.71 o
  -9   2   5       51.84       58.47     19.53 o
  -8   2   5     1666.13     1650.00     31.76 o
  -7   2   5     1582.42     1580.45     49.98 o
  -6   2   5       15.86       16.01     15.44 o
  -5   2   5      723.29      748.15     17.51 o
  -4   2   5       22.34       30.77      4.49 o
  -3   2   5        0.59        5.42      3.23 o
  -2   2   5       61.34       51.46      6.93 o
  -1   2   5       12.09        5.67      6.28 o
   0   2   5     1219.62     1242.06     28.59 o
   1   2   5      378.48      369.03     11.27 o
   2   2   5       16.53       14.05      7.32 o
   3   2   5      148.07      168.14      9.91 o
   4   2   5       82.07       82.24      9.87 o
   5   2   5     1717.85     1668.55     32.51 o
   6   2   5      267.32      277.02     28.83 o
   7   2   5       50.57       21.18     19.45 o
   8   2   5      533.27      505.86     38.46 o
   9   2   5      150.16      147.01     31.10 o
 -12   3   5        9.48       -0.82     18.06 o
 -11   3   5      125.51      135.72     23.22 o
 -10   3   5       73.52       69.62     14.18 o
  -9   3   5      200.54      206.41     14.77 o
  -8   3   5       43.38       43.26     10.84 o
  -7   3   5        0.76        1.52     10.87 o
  -6   3   5       54.57       60.52      7.88 o
  -5   3   5      219.12      240.73      8.86 o
  -4   3   5     3526.36     3623.70     35.36 o
  -3   3   5      935.32      933.08     15.70 o
  -2   3   5     5030.03     5038.33     80.78 o
  -1   3   5     1400.41     1432.56     32.27 o
   0   3   5      428.99      400.41     16.81 o
   1   3   5     1682.76     1712.97     32.72 o
   2   3   5     1222.26     1244.88     46.56 o
   3   3   5       71.22       66.38      9.32 o
   4   3   5     2762.92     2739.76     90.68 o
   5   3   5     1410.96     1474.51     31.78 o
   6   3   5       32.55       19.92     14.10 o
   7   3   5      901.11      811.14     40.67 o
   8   3   5      582.78      622.68     41.45 o
 -12   4   5        3.81        9.09     18.55 o
 -11   4   5        9.83        9.30     29.30 o
 -10   4   5       14.84       12.20     13.07 o
  -9   4   5       34.40       32.44     12.16 o
  -8   4   5      147.99      152.92     14.32 o
  -7   4   5      292.84      267.16     14.93 o
  -6   4   5      260.21      243.15     10.33 o
  -5   4   5     4562.34     4300.78     59.54 o
  -4   4   5       36.97       41.79      5.90 o
  -3   4   5     3625.14     3439.74     68.67 o
  -2   4   5     8476.98     8445.41    134.25 o
  -1   4   5      477.21      515.05     32.12 o
   0   4   5     4852.69     4915.95     57.91 o
   1   4   5     3821.29     3892.60     49.56 o
   2   4   5      518.69      500.59     17.16 o
   3   4   5     1269.54     1340.14     59.64 o
   4   4   5     2076.98     2177.84     37.83 o
   5   4   5      730.73      808.62     44.50 o
   6   4   5      336.98      407.19     33.48 o
   7   4   5      945.77      971.61     46.82 o
   8   4   5       18.47       -1.95     29.32 o
 -12   5   5       27.01       16.02     18.19 o
 -11   5   5        9.08        3.39     15.69 o
 -10   5   5      258.31      233.89     17.65 o
  -9   5   5      563.57      594.21     21.92 o
  -8   5   5       42.59       17.90     14.36 o
  -7   5   5      185.29      174.10     12.37 o
  -6   5   5     3939.06     3793.08     39.47 o
  -5   5   5     1207.64     1175.27     21.93 o
  -4   5   5     1832.78     1846.44     32.55 o
  -3   5   5     8828.19     8527.32     93.09 o
  -2   5   5     2209.66     2168.55     30.74 o
  -1   5   5     1871.98     1903.91     58.76 o
   0   5   5     5715.00     5969.75     70.44 o
   1   5   5     1424.93     1480.51     27.28 o
   2   5   5       12.52       47.08     10.48 o
   3   5   5     1333.84     1460.77     29.95 o
   4   5   5     1264.54     1327.54     31.01 o
   5   5   5       26.50        3.21     22.57 o
   6   5   5      611.77      657.67     41.32 o
 -12   6   5       31.92       41.88     32.96 o
 -11   6   5       65.85       67.22     16.95 o
 -10   6   5      514.00      583.10     25.31 o
  -9   6   5      589.86      661.16     25.33 o
  -8   6   5        0.65        0.68     12.58 o
  -7   6   5     2867.59     2974.22     54.64 o
  -6   6   5     3608.35     3475.02     40.15 o
  -5   6   5        0.96        4.15      7.71 o
  -4   6   5     4600.85     4485.95     77.53 o
  -3   6   5     6609.50     6177.41     71.62 o
  -2   6   5      126.87      124.57      9.22 o
  -1   6   5     3431.22     3434.26    113.14 o
   0   6   5     1527.62     1612.99     29.46 o
   1   6   5      135.44      168.76     12.51 o
   2   6   5      580.58      596.56     21.12 o
   3   6   5      339.68      377.39     21.54 o
   4   6   5      117.85      143.41     21.92 o
   5   6   5      110.81      162.86     28.54 o
 -12   7   5        6.44      -23.09     34.17 o
 -11   7   5      196.91      193.48     32.79 o
 -10   7   5      246.83      276.64     19.88 o
  -9   7   5       13.76        7.95     15.81 o
  -8   7   5      289.76      329.06     20.77 o
  -7   7   5     2203.60     2196.15     39.16 o
  -6   7   5      968.32      963.47     23.96 o
  -5   7   5     1072.31     1062.48     24.37 o
  -4   7   5     3120.63     2914.41     41.05 o
  -3   7   5      198.14      205.62     13.09 o
  -2   7   5      666.67      656.40     20.12 o
  -1   7   5      835.67      828.10     22.37 o
   0   7   5       30.89       11.78     10.28 o
   1   7   5       47.14       40.28     16.68 o
   2   7   5        6.63       -0.69     16.94 o
   3   7   5       22.65       53.02     20.83 o
   4   7   5       39.62       17.37     22.35 o
   5   7   5        5.09       -0.52     27.55 o
 -12   8   5       67.09      139.69     39.89 o
 -11   8   5      151.24      167.62     35.43 o
 -10   8   5        1.75      -27.03     27.03 o
  -9   8   5        1.87       -1.11     16.03 o
  -8   8   5      328.32      323.22     25.30 o
  -7   8   5      377.68      393.75     32.90 o
  -6   8   5       32.09       32.13     11.19 o
  -5   8   5      945.99      901.69     22.92 o
  -4   8   5      437.23      434.80     18.57 o
  -3   8   5        8.21      -10.27     13.17 o
  -2   8   5      142.27      161.26     18.19 o
  -1   8   5       23.05       10.79     14.21 o
   0   8   5        3.24       22.91     16.29 o
   1   8   5       34.37       46.78     18.80 o
   2   8   5      114.90       60.03     21.09 o
   3   8   5       20.83       34.87     23.56 o
   4   8   5       75.46       94.29     27.50 o
  -9   9   5        0.55      -14.94     20.88 o
  -8   9   5       19.14       10.22     20.92 o
  -7   9   5        0.25       -2.82     15.20 o
  -6   9   5       22.60       16.76     16.24 o
  -5   9   5       87.62       65.71     17.67 o
  -4   9   5       10.31       20.92     15.94 o
  -3   9   5       14.87       14.21     16.59 o
  -2   9   5      432.76      400.61     29.06 o
  -1   9   5       96.76      101.87     19.36 o
   0   9   5      456.44      391.95     31.19 o
   1   9   5      597.56      588.50     36.12 o
   2   9   5        2.11       16.33     23.30 o
   3   9   5      119.96      103.35     29.67 o
  -8  10   5        3.49       -3.42     22.78 o
  -7  10   5      124.06      125.44     21.27 o
  -6  10   5       62.10       73.55     20.14 o
  -5  10   5       20.30       30.23     19.84 o
  -4  10   5        0.11      -18.97     18.97 o
  -3  10   5      262.76      288.60     29.84 o
  -2  10   5      452.98      450.25     31.75 o
  -1  10   5        4.45        5.41     20.31 o
   0  10   5      664.54      657.89     39.59 o
   1  10   5      332.80      347.16     35.34 o
   2  10   5       47.71       52.19     27.72 o
  -7  11   5      299.57      375.66     37.12 o
  -6  11   5      219.86      219.17     27.33 o
  -5  11   5        9.26       23.43     22.65 o
  -4  11   5      133.84      146.14     26.38 o
  -3  11   5      432.05      461.33     35.86 o
  -2  11   5       53.39       65.71     23.39 o
  -1  11   5      223.34      244.90     30.62 o
   0  11   5      452.09      450.51     42.27 o
  -7  12   5      214.80      219.21     31.58 o
  -6  12   5       64.39       75.80     29.02 o
  -5  12   5       58.53       35.82     26.64 o
  -4  12   5      427.66      465.67     40.33 o
  -3  12   5      114.38      131.98     28.07 o
  -2  12   5        7.42        0.95     28.11 o
   1 -12   6      679.86      656.16     51.41 o
   2 -12   6      154.33      122.14     33.05 o
   3 -12   6       95.65      117.94     30.80 o
   4 -12   6      438.77      388.05     37.81 o
   5 -12   6       19.51       34.78     28.33 o
   6 -12   6       56.39       46.74     25.38 o
  -1 -11   6        8.15       29.37     30.75 o
   0 -11   6      383.01      372.58     37.77 o
   1 -11   6      383.07      373.19     36.56 o
   2 -11   6        8.89       12.47     25.30 o
   3 -11   6      479.06      511.14     41.54 o
   4 -11   6       77.62      101.53     25.43 o
   5 -11   6       21.39        6.11     22.87 o
   6 -11   6       40.48       26.51     24.13 o
   7 -11   6        5.35       -1.60     23.00 o
   8 -11   6        0.11        5.76     24.60 o
  -3 -10   6      134.89      104.43     32.57 o
  -2 -10   6        1.81      -11.22     25.60 o
  -1 -10   6      162.68      180.14     29.11 o
   0 -10   6      153.57      200.54     29.54 o
   1 -10   6       19.94       50.11     25.47 o
   2 -10   6       81.28       76.54     25.17 o
   3 -10   6      136.82      119.72     23.78 o
   4 -10   6       12.19       -0.82     20.36 o
   5 -10   6       15.35       -5.76     20.27 o
   6 -10   6       74.57       25.21     21.01 o
   8 -10   6       30.97        0.74     31.36 o
   9 -10   6       75.16       -2.99     33.26 o
  -5  -9   6      137.56      130.89     33.87 o
  -4  -9   6       41.16       73.55     28.50 o
  -3  -9   6       32.48        5.41     26.46 o
  -2  -9   6        6.80      -20.53     22.78 o
  -1  -9   6        1.32       -8.40     21.83 o
   0  -9   6       42.07       33.35     20.83 o
   1  -9   6        4.88      -18.75     18.75 o
   2  -9   6       42.26       23.69     19.32 o
   3  -9   6      179.72      209.85     23.65 o
   4  -9   6      104.28       73.07     19.58 o
   5  -9   6      467.90      456.66     31.19 o
   7  -9   6        3.96       -6.80     25.47 o
   8  -9   6      594.97      603.19     45.26 o
   9  -9   6      122.72      101.83     33.18 o
  -6  -8   6      199.48      195.95     36.04 o
  -5  -8   6        0.70      -11.69     25.73 o
  -4  -8   6      433.18      464.63     37.77 o
  -3  -8   6       74.95       67.18     23.26 o
  -2  -8   6      473.23      435.87     35.34 o
  -1  -8   6      536.09      578.54     37.42 o
   0  -8   6       35.05       46.43     19.84 o
   1  -8   6      792.95      749.80     38.68 o
   2  -8   6      923.88      939.17     38.46 o
   3  -8   6      255.69      238.79     22.26 o
   4  -8   6      460.99      432.14     29.41 o
   6  -8   6      425.69      418.29     25.56 o
   7  -8   6      181.12      214.47     19.61 o
   8  -8   6     1209.79     1275.93     54.27 o
   9  -8   6       10.08       37.94     29.58 o
  10  -8   6       79.77       90.48     33.52 o
  -7  -7   6      118.41       37.94     30.54 o
  -6  -7   6        0.92       -5.20     26.03 o
  -5  -7   6     1133.64     1080.33     48.51 o
  -4  -7   6      795.24      798.01     40.37 o
  -3  -7   6      465.29      459.21     32.75 o
  -2  -7   6     2151.04     2251.88     61.16 o
  -1  -7   6      794.13      861.51     39.37 o
   0  -7   6      520.81      547.83     33.35 o
   1  -7   6     3638.79     3716.83     78.74 o
   2  -7   6     1660.68     1551.24     43.83 o
   3  -7   6      288.26      298.20     18.79 o
   4  -7   6     3438.80     3283.65     69.65 o
   5  -7   6     1428.16     1423.53     31.78 o
   6  -7   6       54.92       50.04     22.98 o
   7  -7   6     1899.38     1985.92     39.89 o
   8  -7   6      257.60      283.14     31.27 o
   9  -7   6       41.95        4.29     26.81 o
  10  -7   6      220.61      263.09     34.78 o
  -8  -6   6      235.84      170.05     33.52 o
  -7  -6   6        1.58        7.58     25.08 o
  -6  -6   6     1044.72     1031.39     48.47 o
  -5  -6   6     2181.67     2025.74     60.38 o
  -4  -6   6       50.79       90.66     19.88 o
  -3  -6   6     3067.35     3142.80     72.72 o
  -2  -6   6     4652.57     4931.48     97.11 o
  -1  -6   6      913.81     1009.34     38.42 o
   0  -6   6     2750.39     2807.72     62.89 o
   1  -6   6     3061.69     3105.34     79.59 o
   2  -6   6      103.60       95.19     12.39 o
   3  -6   6     2017.44     1966.65     60.01 o
   4  -6   6     2945.97     2911.00     45.64 o
   5  -6   6      226.60      261.59     18.32 o
   6  -6   6     1402.62     1381.38     31.62 o
   7  -6   6     1033.82     1065.89     50.98 o
   8  -6   6       41.27       25.43     21.09 o
   9  -6   6      170.74      126.74     27.03 o
  10  -6   6       39.66       81.56     28.93 o
  -8  -5   6       47.02       61.07     26.90 o
  -7  -5   6      737.41      677.43     40.84 o
  -6  -5   6     2133.13     2191.85     63.58 o
  -5  -5   6      111.23       83.94     19.49 o
  -4  -5   6     2102.77     2059.52     55.87 o
  -3  -5   6     7438.15     7352.11    130.33 o
  -2  -5   6       27.22       38.55     13.64 o
  -1  -5   6     3363.48     3696.26     74.20 o
   0  -5   6     3267.82     3245.35     61.57 o
   1  -5   6      241.82      224.17     13.71 o
   2  -5   6      691.76      706.87     19.33 o
   3  -5   6     1421.57     1351.03     71.88 o
   4  -5   6      534.37      526.54     19.82 o
   5  -5   6      268.20      262.98     17.86 o
   6  -5   6      594.76      597.71     22.17 o
   7  -5   6       37.99       40.55     23.63 o
   8  -5   6       53.69       23.65     21.31 o
   9  -5   6       24.51      -11.35     22.13 o
  10  -5   6       56.11        4.98     26.25 o
  -9  -4   6       95.52       75.84     27.63 o
  -8  -4   6      110.27      112.31     24.69 o
  -7  -4   6     1690.81     1588.92     55.61 o
  -6  -4   6     1000.47      997.17     41.84 o
  -5  -4   6      439.60      468.22     28.72 o
  -4  -4   6     6378.84     6336.49    115.47 o
  -3  -4   6      915.71      967.76     34.48 o
  -2  -4   6     1141.05     1144.26     35.43 o
  -1  -4   6     2256.54     2345.96     35.38 o
   0  -4   6      792.76      858.80     19.77 o
   1  -4   6      398.30      417.28     15.13 o
   2  -4   6      118.71      123.15      9.33 o
   3  -4   6       59.51       65.65     14.40 o
   4  -4   6        0.63        0.95      8.45 o
   5  -4   6        3.09        3.50     20.08 o
   6  -4   6       76.65       87.64     12.55 o
   7  -4   6      122.03      132.03     14.08 o
   8  -4   6        0.18      -17.72     17.72 o
   9  -4   6      126.16      191.92     26.68 o
  10  -4   6       24.21       70.90     27.72 o
 -10  -3   6       30.52       27.11     27.59 o
  -9  -3   6       13.38       33.26     22.44 o
  -8  -3   6      419.56      379.43     33.83 o
  -7  -3   6      345.69      336.94     31.23 o
  -6  -3   6        7.96       13.30     14.94 o
  -5  -3   6      644.23      618.92     23.48 o
  -4  -3   6      564.09      572.36     17.95 o
  -3  -3   6       91.49      109.16     12.58 o
  -2  -3   6      429.57      410.85     11.64 o
  -1  -3   6       97.17       97.84      5.95 o
   0  -3   6     1101.85     1121.61     32.14 o
   1  -3   6     1799.04     1859.45     38.44 o
   2  -3   6     2519.79     2534.76     36.50 o
   3  -3   6       87.17       84.67      8.82 o
   4  -3   6      256.85      251.14     15.47 o
   5  -3   6     1166.29     1199.67     25.88 o
   6  -3   6      425.71      423.85     19.43 o
   7  -3   6        1.77      -11.59     11.59 o
   8  -3   6      746.23      778.52     38.25 o
   9  -3   6      218.49      205.91     26.51 o
  10  -3   6       10.93        6.50     25.99 o
 -10  -2   6       19.82       38.46     25.17 o
  -9  -2   6      111.33      132.54     23.56 o
  -8  -2   6        4.70       28.89     18.49 o
  -7  -2   6       22.19       16.59     10.12 o
  -6  -2   6      196.49      183.81     13.43 o
  -5  -2   6       28.27       16.46      8.33 o
  -4  -2   6      565.23      612.67     38.96 o
  -3  -2   6       62.32       68.66     16.66 o
  -2  -2   6     2053.85     2163.08     24.36 o
  -1  -2   6     5566.05     5804.54     69.51 o
   0  -2   6      222.71      210.56      8.05 o
   1  -2   6     7311.21     7238.65     64.31 o
   2  -2   6     5762.08     5657.14     66.68 o
   3  -2   6     1288.17     1245.46     47.71 o
   4  -2   6     3672.77     3536.81     48.24 o
   5  -2   6     2005.98     1877.55     32.77 o
   6  -2   6       33.57       17.87     10.39 o
   7  -2   6      838.03      821.37     26.49 o
   8  -2   6     1416.25     1569.86     52.58 o
   9  -2   6       24.99       34.26     24.52 o
  10  -2   6      219.57      148.13     32.75 o
 -11  -1   6       86.27       89.44     28.89 o
 -10  -1   6       22.24        1.95     22.22 o
  -9  -1   6      137.93      122.92     24.00 o
  -8  -1   6      206.65      199.26     15.00 o
  -7  -1   6       18.56       12.15      9.79 o
  -6  -1   6      235.77      223.40     13.93 o
  -5  -1   6     2059.75     2078.22     33.36 o
  -4  -1   6      379.50      414.72     11.20 o
  -3  -1   6     5175.48     5079.72     72.22 o
  -2  -1   6    10502.91    10598.70     91.01 o
  -1  -1   6      156.00      146.32      7.41 o
   0  -1   6    12322.87    12071.31    102.29 o
   1  -1   6    19721.23    18885.48    196.73 o
   2  -1   6       17.90       10.53      5.97 o
   3  -1   6     7823.03     7307.02     84.22 o
   4  -1   6     5299.13     5234.46     65.19 o
   5  -1   6       95.11      100.79     11.01 o
   6  -1   6      739.89      750.73     23.39 o
   7  -1   6     1570.65     1585.15     47.82 o
   8  -1   6      367.95      350.93     31.88 o
   9  -1   6      136.00       88.36     25.56 o
  10  -1   6      257.11      285.91     34.82 o
 -11   0   6      101.93       63.41     27.46 o
 -10   0   6      315.13      329.50     21.28 o
  -9   0   6     1160.07     1080.05     43.64 o
  -8   0   6       72.80      100.47     15.20 o
  -7   0   6     2363.15     2296.80     38.16 o
  -6   0   6     2189.65     2213.15     52.60 o
  -5   0   6     1295.41     1316.38     24.62 o
  -4   0   6     1495.77     1482.59     19.16 o
  -3   0   6     9542.26     9616.76     83.31 o
  -2   0   6     7250.63     7360.12    128.00 o
  -1   0   6     7460.99     7378.72     64.58 o
   0   0   6    21815.69    21335.80    309.95 o
   1   0   6     7504.59     6986.40     84.92 o
   2   0   6      756.28      715.65     16.55 o
   3   0   6     9856.99     9405.19    121.00 o
   4   0   6     1583.38     1514.13     27.61 o
   5   0   6      382.30      370.62     26.14 o
   6   0   6      975.04      918.16     44.48 o
   7   0   6      407.74      423.13     30.80 o
   8   0   6        1.65      -13.43     22.00 o
   9   0   6      313.77      338.97     34.48 o
 -11   1   6       60.26       66.43     16.89 o
 -10   1   6     1261.48     1283.34     66.77 o
  -9   1   6      868.20      847.80     25.61 o
  -8   1   6      491.24      467.11     20.15 o
  -7   1   6     4403.18     4358.94     58.17 o
  -6   1   6     2945.04     3092.18     44.92 o
  -5   1   6      397.47      416.28     26.90 o
  -4   1   6     9596.93     9987.07     86.86 o
  -3   1   6     6874.63     6750.94     96.86 o
  -2   1   6      123.17      122.99      7.73 o
  -1   1   6    12699.55    12265.61    183.09 o
   0   1   6     6009.42     5579.28     91.26 o
   1   1   6     1712.92     1718.79     24.72 o
   2   1   6     5002.57     4571.09     54.80 o
   3   1   6      630.38      631.10     16.66 o
   4   1   6       90.42       88.24      9.45 o
   5   1   6      119.71      110.70     11.55 o
   6   1   6      167.92      178.46     14.50 o
   7   1   6        2.92        2.51     17.59 o
   8   1   6       10.77       11.56     22.31 o
   9   1   6       13.75       10.14     28.76 o
 -12   2   6        1.15      -16.52     18.52 o
 -11   2   6      576.57      598.90     28.18 o
 -10   2   6      931.68      976.94     28.69 o
  -9   2   6        0.76        4.11     11.78 o
  -8   2   6     1776.74     1785.71     66.20 o
  -7   2   6     2616.19     2656.10     51.89 o
  -6   2   6        2.79        5.42      7.41 o
  -5   2   6     1394.46     1373.85     36.92 o
  -4   2   6     6190.75     6153.04     64.12 o
  -3   2   6     2711.75     2647.28     32.30 o
  -2   2   6     1622.44     1612.96     33.87 o
  -1   2   6     6717.03     6557.47    103.69 o
   0   2   6       89.76      129.68     11.30 o
   1   2   6     2941.38     2897.00     37.25 o
   2   2   6     1451.20     1408.24     43.14 o
   3   2   6       85.08       85.74      8.97 o
   4   2   6       49.63       37.54      9.15 o
   5   2   6       29.45       23.72     10.89 o
   6   2   6       82.88       85.32     13.96 o
   7   2   6       13.96        0.78     20.83 o
   8   2   6       72.25       50.24     25.25 o
 -12   3   6       93.48      128.85     26.49 o
 -11   3   6      553.55      598.69     26.06 o
 -10   3   6       67.56       70.15     14.80 o
  -9   3   6      682.05      705.96     39.29 o
  -8   3   6      512.13      529.75     20.37 o
  -7   3   6      106.39      112.18     11.50 o
  -6   3   6      272.73      287.52     14.52 o
  -5   3   6      257.75      260.78     13.65 o
  -4   3   6      574.19      552.09     11.19 o
  -3   3   6      423.30      402.25     16.81 o
  -2   3   6      231.53      225.88     15.03 o
  -1   3   6       51.07       49.16      9.10 o
   0   3   6       54.46       72.81     10.70 o
   1   3   6       30.74       33.70      7.06 o
   2   3   6      725.30      709.52     18.23 o
   3   3   6      160.96      180.12     11.73 o
   4   3   6      647.48      612.83     33.03 o
   5   3   6      905.53      915.36     26.59 o
   6   3   6        0.15      -10.47     13.49 o
   7   3   6      294.36      318.14     34.52 o
 -12   4   6      203.90      242.37     21.84 o
 -11   4   6      139.72      136.76     21.29 o
 -10   4   6       74.91       65.50     14.18 o
  -9   4   6      320.54      321.82     19.73 o
  -8   4   6        0.15      -10.06     10.06 o
  -7   4   6      246.02      252.28     15.29 o
  -6   4   6       71.73       73.23      6.60 o
  -5   4   6      430.89      456.59     11.70 o
  -4   4   6        0.89       17.99     12.67 o
  -3   4   6      893.37      862.64     25.64 o
  -2   4   6     1563.84     1548.42     36.51 o
  -1   4   6       75.99       82.08     11.61 o
   0   4   6     1569.62     1625.38     25.69 o
   1   4   6     3430.75     3467.86     45.64 o
   2   4   6     2424.15     2384.47     36.73 o
   3   4   6     1534.48     1538.70     30.54 o
   4   4   6     1504.06     1605.47     33.56 o
   5   4   6      285.68      294.47     18.60 o
 -12   5   6       49.68       47.46     19.71 o
 -11   5   6       17.06       18.26     24.60 o
 -10   5   6        0.65      -10.80     13.48 o
  -9   5   6       95.01      100.44     13.85 o
  -8   5   6        1.39        2.39     12.30 o
  -7   5   6      145.81      143.84     12.20 o
  -6   5   6     2187.49     2210.11     27.29 o
  -5   5   6      349.49      349.90     16.91 o
  -4   5   6     1313.06     1300.03     37.68 o
  -3   5   6     3482.09     3488.60     78.85 o
  -2   5   6      417.59      367.34     13.83 o
  -1   5   6      244.24      257.24     13.64 o
   0   5   6     2578.15     2670.68     38.66 o
   1   5   6     4008.68     4109.08     54.10 o
   2   5   6       87.08       91.24     11.27 o
   3   5   6     2820.69     2957.02     67.01 o
   4   5   6     1736.45     1958.73     55.83 o
   5   5   6       79.70       79.31     24.08 o
 -12   6   6       19.00        8.89     19.59 o
 -11   6   6        1.25       -1.88     16.82 o
 -10   6   6      163.61      183.15     24.04 o
  -9   6   6      353.10      377.67     22.95 o
  -8   6   6        7.44        7.03     25.14 o
  -7   6   6     3996.92     3984.79     55.19 o
  -6   6   6     1239.46     1311.37     21.18 o
  -5   6   6       95.45      105.64      9.84 o
  -4   6   6     4185.08     4027.20     50.32 o
  -3   6   6     3307.07     3428.90     44.61 o
  -2   6   6       91.52       96.76     13.77 o
  -1   6   6     2266.66     2353.71     53.32 o
   0   6   6     3214.59     3215.09     66.57 o
   1   6   6       15.28       22.44     15.16 o
   2   6   6      757.95      781.55     34.74 o
   3   6   6     2655.73     2757.91     65.49 o
   4   6   6      144.59      168.92     25.64 o
   5   6   6      465.45      438.29     41.15 o
 -12   7   6        1.73       20.49     35.30 o
 -11   7   6       64.14       36.56     24.52 o
 -10   7   6      496.65      496.47     28.72 o
  -9   7   6      282.08      294.18     19.51 o
  -8   7   6      779.40      790.31     25.70 o
  -7   7   6     2238.48     2321.39     40.53 o
  -6   7   6       16.99       30.45     12.21 o
  -5   7   6     2046.30     1975.84     45.00 o
  -4   7   6     3175.37     3201.27     63.67 o
  -3   7   6      211.86      204.31     21.66 o
  -2   7   6      868.75      880.48     32.83 o
  -1   7   6     1787.92     1747.97     46.87 o
   0   7   6      384.33      427.51     27.55 o
   1   7   6       78.05       88.97     18.84 o
   2   7   6      913.49      894.51     38.77 o
   3   7   6      348.19      355.48     31.40 o
   4   7   6      131.58      158.44     29.32 o
   5   7   6      106.44       92.08     31.92 o
 -10   8   6      347.06      418.41     31.79 o
  -9   8   6       10.57       -9.23     19.92 o
  -8   8   6      647.64      715.33     35.78 o
  -7   8   6     1010.13      956.54     36.17 o
  -6   8   6      167.80      166.28     16.68 o
  -5   8   6     2445.32     2303.94     51.85 o
  -4   8   6      345.60      334.04     24.91 o
  -3   8   6       31.68       33.87     14.77 o
  -2   8   6      349.41      360.02     26.72 o
  -1   8   6      590.50      600.80     31.49 o
   0   8   6        1.45       -6.58     16.94 o
   1   8   6      214.74      248.27     25.30 o
   2   8   6      102.63      114.48     24.34 o
   3   8   6        3.52        2.95     23.91 o
   4   8   6       37.35       48.99     29.80 o
  -9   9   6      176.61      174.47     25.43 o
  -8   9   6      364.65      367.00     33.61 o
  -7   9   6       53.17       45.61     15.85 o
  -6   9   6      159.47      166.67     18.75 o
  -5   9   6       15.66      -15.12     15.12 o
  -4   9   6        1.87       23.43     15.55 o
  -3   9   6        5.52       19.79     16.11 o
  -2   9   6       24.10       13.30     18.28 o
  -1   9   6        7.00       13.25     18.88 o
   0   9   6      115.16      202.27     24.13 o
   1   9   6        2.74       38.59     23.13 o
   2   9   6        8.92       22.52     25.08 o
   3   9   6        4.32       -9.57     27.63 o
  -9  10   6       52.22       28.11     25.04 o
  -8  10   6      112.24      140.64     25.30 o
  -7  10   6        0.47      -13.04     17.80 o
  -6  10   6        6.92      -14.21     17.98 o
  -5  10   6       84.41      109.93     20.75 o
  -4  10   6        8.25        2.86     18.19 o
  -3  10   6      319.57      327.75     30.75 o
  -2  10   6       77.60       91.70     23.00 o
  -1  10   6       17.37       15.20     22.13 o
   0  10   6      314.49      253.17     29.24 o
   1  10   6       68.36       62.46     27.29 o
  -8  11   6       24.35       30.41     25.51 o
  -7  11   6       26.96       35.39     21.70 o
  -6  11   6       25.55       15.25     21.87 o
  -5  11   6        0.24      -21.01     21.01 o
  -4  11   6      172.17      238.27     27.81 o
  -3  11   6      471.16      425.86     37.12 o
  -2  11   6       10.87       65.01     26.20 o
  -1  11   6      365.63      331.18     33.57 o
   0  11   6      223.24      291.02     32.92 o
  -7  12   6       98.11       99.06     27.37 o
  -6  12   6       50.06      104.00     26.29 o
  -5  12   6      138.33      178.19     29.37 o
  -4  12   6      417.76      420.53     40.76 o
  -3  12   6      155.93      162.51     31.23 o
   2 -12   7      106.81       76.23     33.13 o
   3 -12   7      156.67      174.94     33.61 o
   4 -12   7      365.71      326.97     37.29 o
   5 -12   7      109.23      137.52     31.71 o
  -1 -11   7        5.00       51.24     32.92 o
   0 -11   7      790.34      734.56     50.07 o
   1 -11   7      402.79      363.66     35.91 o
   2 -11   7      163.30      113.48     29.19 o
   3 -11   7      359.34      312.81     35.04 o
   4 -11   7      191.43      206.04     29.45 o
   5 -11   7        1.86       -1.08     22.96 o
   6 -11   7       23.87      -24.13     24.13 o
   7 -11   7      182.30      133.10     27.72 o
  -3 -10   7      428.22      436.91     42.79 o
  -2 -10   7       25.78       32.70     28.11 o
  -1 -10   7      472.16      428.81     40.67 o
   0 -10   7      784.68      837.90     47.13 o
   1 -10   7       24.08      -13.77     24.47 o
   2 -10   7      607.50      578.50     41.36 o
   3 -10   7      214.67      228.31     27.29 o
   4 -10   7       13.56       34.30     22.13 o
   5 -10   7        5.33       14.08     21.48 o
   6 -10   7       28.62       28.76     21.44 o
   7 -10   7       30.78       22.83     23.22 o
   8 -10   7        0.84        6.19     32.66 o
  -4  -9   7      232.40      299.47     35.56 o
  -3  -9   7      168.26      165.80     30.19 o
  -2  -9   7      242.55      229.17     30.71 o
  -1  -9   7      622.26      649.88     40.63 o
   0  -9   7       26.30       61.77     22.83 o
   1  -9   7      180.25      152.81     23.95 o
   2  -9   7       68.59       40.97     20.96 o
   3  -9   7       75.31       61.77     20.92 o
   4  -9   7       62.12       42.62     20.31 o
   5  -9   7      122.80      136.26     22.61 o
   7  -9   7       37.46       13.21     26.38 o
   8  -9   7       57.08       51.85     28.54 o
   9  -9   7        8.64       16.20     31.88 o
  -6  -8   7       41.94       26.55     32.62 o
  -5  -8   7        2.99        8.53     27.59 o
  -4  -8   7        2.10       -5.89     23.61 o
  -3  -8   7        2.65        3.81     20.96 o
  -2  -8   7       87.34       78.79     23.17 o
  -1  -8   7        0.48        5.24     19.88 o
   0  -8   7        7.07        4.55     18.71 o
   1  -8   7       34.73       -2.17     19.01 o
   2  -8   7      343.93      327.71     29.50 o
   3  -8   7      239.90      284.14     26.42 o
   4  -8   7      268.74      304.45     20.20 o
   5  -8   7      569.89      603.79     34.00 o
   6  -8   7      106.98      131.49     16.82 o
   7  -8   7      321.12      323.36     23.17 o
   8  -8   7      159.57      156.15     30.06 o
   9  -8   7       19.55       20.62     28.59 o
  -7  -7   7      101.78       51.02     31.10 o
  -6  -7   7        1.96      -17.46     27.33 o
  -5  -7   7      184.10      158.79     28.20 o
  -4  -7   7      123.32      148.35     24.82 o
  -3  -7   7       34.68       50.33     19.79 o
  -2  -7   7      835.52      855.92     39.81 o
  -1  -7   7      500.64      587.85     36.17 o
   0  -7   7       34.59       37.42     16.63 o
   1  -7   7     1865.41     1913.64     52.63 o
   2  -7   7     1152.42     1096.06     27.03 o
   3  -7   7      236.20      228.64     16.63 o
   4  -7   7     3004.20     3188.73     49.48 o
   5  -7   7      940.48      949.44     28.05 o
   6  -7   7      536.85      556.28     25.03 o
   7  -7   7      890.46      984.19     31.37 o
   8  -7   7      216.43      204.35     30.28 o
   9  -7   7       17.35       10.48     28.15 o
  10  -7   7      110.36      157.14     35.73 o
  -7  -6   7       32.57       36.60     25.90 o
  -6  -6   7      501.29      483.55     39.81 o
  -5  -6   7      539.01      539.00     36.56 o
  -4  -6   7       33.78       35.65     19.88 o
  -3  -6   7     1925.36     1853.70     53.41 o
  -2  -6   7     1558.13     1631.50     49.51 o
  -1  -6   7      232.30      268.11     22.31 o
   0  -6   7     1694.98     1764.47     34.22 o
   1  -6   7     6369.39     6200.71     85.74 o
   2  -6   7      100.73      107.01     17.67 o
   3  -6   7     3235.59     3312.08     49.20 o
   4  -6   7     3698.26     3685.80     83.08 o
   5  -6   7      129.81      156.06     14.40 o
   6  -6   7     1726.23     1820.06     60.83 o
   7  -6   7      810.23      878.72     29.05 o
   8  -6   7        0.04       -8.88     21.87 o
   9  -6   7      123.67      123.18     27.59 o
  10  -6   7       65.53       99.23     31.01 o
  -8  -5   7      127.13      113.27     28.46 o
  -7  -5   7      566.10      612.63     40.97 o
  -6  -5   7     1913.33     1740.78     57.22 o
  -5  -5   7        1.67        6.89     17.46 o
  -4  -5   7     2118.59     1993.25     55.05 o
  -3  -5   7     2979.17     3046.90     68.65 o
  -2  -5   7      335.48      366.65     27.33 o
  -1  -5   7     1756.19     1801.53     32.81 o
   0  -5   7     4898.93     5008.56     64.39 o
   1  -5   7     2069.65     1946.44     32.69 o
   2  -5   7      568.28      550.16     19.18 o
   3  -5   7     3851.62     3848.63     54.22 o
   4  -5   7     1800.04     1872.92     34.68 o
   5  -5   7     1065.56     1117.91     27.65 o
   6  -5   7      673.42      713.08     54.64 o
   7  -5   7      118.16      139.89     15.33 o
   8  -5   7      220.56      226.83     27.46 o
   9  -5   7       54.21       45.39     25.08 o
  10  -5   7        9.04       -9.01     28.07 o
  -9  -4   7      390.64      412.65     41.58 o
  -8  -4   7      219.22      208.56     28.85 o
  -7  -4   7     2133.88     2086.59     62.98 o
  -6  -4   7     1175.22     1137.63     43.79 o
  -5  -4   7      541.25      516.30     30.93 o
  -4  -4   7     7631.54     7444.15    132.11 o
  -3  -4   7      675.13      774.80     31.75 o
  -2  -4   7      948.31      923.50     30.50 o
  -1  -4   7     5384.03     5471.04     53.21 o
   0  -4   7     3314.05     3431.15     46.52 o
   1  -4   7        6.46        1.65      7.20 o
   2  -4   7     4033.62     4087.38     75.54 o
   3  -4   7     1013.24     1058.20     25.01 o
   4  -4   7      209.61      217.33     13.80 o
   5  -4   7      405.71      381.40     19.57 o
   6  -4   7       29.32       50.63     12.13 o
   7  -4   7        2.71       -3.34     13.30 o
   8  -4   7        4.39       -0.30     18.75 o
   9  -4   7       25.48        1.99     22.65 o
  10  -4   7        0.11      -21.57     26.68 o
 -10  -3   7      292.27      306.92     35.78 o
  -9  -3   7        0.88      -17.24     22.61 o
  -8  -3   7     1211.50     1147.60     47.43 o
  -7  -3   7     1125.83     1111.04     45.91 o
  -6  -3   7        4.03       -2.71     15.29 o
  -5  -3   7     3004.15     2891.93     44.33 o
  -4  -3   7     1372.01     1318.73     27.00 o
  -3  -3   7        0.49       -0.27      5.51 o
  -2  -3   7     1445.85     1486.11     20.71 o
  -1  -3   7     1514.63     1517.87     20.34 o
   0  -3   7      245.56      245.09     10.20 o
   1  -3   7       26.86       20.18      6.49 o
   2  -3   7     3046.22     2939.93     41.41 o
   3  -3   7        5.26        6.00      7.82 o
   4  -3   7      109.34       96.12     10.60 o
   5  -3   7        0.12       13.07     10.14 o
   6  -3   7      305.09      300.81     19.08 o
   7  -3   7       20.90       -4.99     12.82 o
   8  -3   7      574.24      629.00     39.63 o
   9  -3   7      113.57       86.93     27.55 o
  10  -3   7       21.53       18.93     31.06 o
 -10  -2   7       25.75       54.14     27.29 o
  -9  -2   7      269.22      248.75     26.72 o
  -8  -2   7      786.34      759.38     34.28 o
  -7  -2   7       49.35       54.80     14.08 o
  -6  -2   7     1232.44     1227.71     27.66 o
  -5  -2   7      612.87      569.70     18.97 o
  -4  -2   7       52.06       64.77      6.53 o
  -3  -2   7      120.40      106.49      7.75 o
  -2  -2   7       12.67       33.66      5.01 o
  -1  -2   7      293.02      301.54      9.73 o
   0  -2   7      192.95      206.51     17.97 o
   1  -2   7     1068.53     1079.57     18.47 o
   2  -2   7        5.14        1.18      6.43 o
   3  -2   7       72.28       71.38      8.86 o
   4  -2   7      594.60      552.71     32.42 o
   5  -2   7      869.26      794.58     46.91 o
   6  -2   7       69.99       59.94     12.10 o
   7  -2   7      965.53      960.30     57.48 o
   8  -2   7      488.85      528.82     36.86 o
   9  -2   7        1.16      -15.81     24.00 o
  10  -2   7      209.97      211.02     33.35 o
 -11  -1   7       40.34       38.12     28.80 o
 -10  -1   7        6.37       14.25     23.09 o
  -9  -1   7       84.02      100.30     17.26 o
  -8  -1   7       74.03       95.18     13.34 o
  -7  -1   7      504.77      482.11     33.31 o
  -6  -1   7       26.98       21.77      9.60 o
  -5  -1   7      617.42      612.62     13.92 o
  -4  -1   7      110.30      134.99     11.68 o
  -3  -1   7     1034.00     1032.86     16.11 o
  -2  -1   7     5308.76     5498.10     51.16 o
  -1  -1   7      297.63      310.66      9.39 o
   0  -1   7     4315.10     4069.06     38.99 o
   1  -1   7     4475.30     4354.34     53.54 o
   2  -1   7       27.26       16.53      6.43 o
   3  -1   7     2473.00     2412.20     41.95 o
   4  -1   7     2306.27     2251.07     36.20 o
   5  -1   7      408.76      401.19     19.90 o
   6  -1   7      681.98      656.65     67.74 o
   7  -1   7     1524.90     1574.32     49.59 o
   8  -1   7       93.91       73.55     23.82 o
   9  -1   7      408.98      425.64     42.75 o
 -11   0   7        1.03        3.98     27.20 o
 -10   0   7       40.04       13.85     14.67 o
  -9   0   7       86.03       76.93     13.86 o
  -8   0   7       22.83       27.30     11.35 o
  -7   0   7        2.87        7.83      9.23 o
  -6   0   7     1148.28     1120.31     24.93 o
  -5   0   7     1491.77     1449.06     24.49 o
  -4   0   7      418.29      395.93     14.33 o
  -3   0   7    10555.84    10836.43     93.91 o
  -2   0   7     3738.14     3787.43     45.73 o
  -1   0   7     1388.37     1244.16     20.51 o
   0   0   7    10807.29    10048.78    108.01 o
   1   0   7     1077.79     1013.33     19.48 o
   2   0   7      579.94      592.68     16.47 o
   3   0   7     5518.45     5429.37     68.39 o
   4   0   7     2659.67     2533.96     38.88 o
   5   0   7       90.66       81.48     24.80 o
   6   0   7     2402.08     2400.97     41.31 o
   7   0   7      843.01      904.30     40.11 o
   8   0   7       95.92       93.34     24.60 o
   9   0   7      433.83      527.69     42.40 o
 -11   1   7       52.49       65.60     17.47 o
 -10   1   7      265.55      289.87     32.83 o
  -9   1   7      240.75      208.96     16.30 o
  -8   1   7      135.83      128.27     13.04 o
  -7   1   7     1860.28     1828.22     54.16 o
  -6   1   7     2937.16     2957.19    112.36 o
  -5   1   7       22.94       38.77      5.53 o
  -4   1   7     9595.48     9839.27     86.47 o
  -3   1   7     6063.71     5967.48     67.39 o
  -2   1   7      145.57      151.90     11.15 o
  -1   1   7     9640.99     8854.88    138.00 o
   0   1   7     3255.01     2828.04     55.61 o
   1   1   7       17.88        8.20      6.17 o
   2   1   7     5337.35     5065.90     60.98 o
   3   1   7     1487.56     1437.37     38.72 o
   4   1   7      212.76      218.21     14.49 o
   5   1   7      452.51      453.21     18.96 o
   6   1   7     1120.58     1154.55     29.30 o
   7   1   7       40.70       67.31     21.66 o
   8   1   7      168.52      125.52     27.81 o
 -12   2   7        0.25      -18.90     18.90 o
 -11   2   7      394.24      386.28     25.13 o
 -10   2   7      531.01      524.89     26.49 o
  -9   2   7       10.68        8.66     12.05 o
  -8   2   7      921.65      961.00     27.89 o
  -7   2   7     3867.82     3802.98     52.57 o
  -6   2   7      657.18      667.76     19.60 o
  -5   2   7     3674.00     3582.29     44.67 o
  -4   2   7    12937.56    12611.07    108.51 o
  -3   2   7      883.07      849.37     17.73 o
  -2   2   7     7719.77     7475.81    117.64 o
  -1   2   7     9860.86     8811.30    137.22 o
   0   2   7      772.95      764.23     25.94 o
   1   2   7      763.46      711.73     15.42 o
   2   2   7     1753.82     1599.37     26.19 o
   3   2   7       97.04      101.36     12.32 o
   4   2   7       71.36       73.92     21.94 o
   5   2   7      273.75      260.41     17.57 o
   6   2   7       80.79      100.48     30.15 o
   7   2   7       29.39       13.69     21.14 o
 -12   3   7      124.46      112.14     20.17 o
 -11   3   7      570.27      561.30     26.92 o
 -10   3   7       64.71       64.13     34.52 o
  -9   3   7      243.59      263.41     18.95 o
  -8   3   7     1254.23     1203.22     27.87 o
  -7   3   7     1055.30     1042.11     24.88 o
  -6   3   7       49.95       63.71     19.30 o
  -5   3   7     3939.51     3859.40     39.27 o
  -4   3   7     6655.53     6648.82     72.85 o
  -3   3   7      529.89      545.19     19.71 o
  -2   3   7     3845.48     3575.63     63.71 o
  -1   3   7     2507.73     2378.05     48.12 o
   0   3   7      134.50      156.58     13.82 o
   1   3   7       68.83       75.25      7.41 o
   2   3   7       10.00       -3.29      8.10 o
   3   3   7       59.71       51.44     10.10 o
   4   3   7        5.18        2.86     10.66 o
   5   3   7       17.47      -18.11     18.11 o
   6   3   7        0.66      -22.31     22.31 o
 -12   4   7      271.42      327.98     49.96 o
 -11   4   7      100.76      112.18     30.02 o
 -10   4   7       24.49       19.82     14.66 o
  -9   4   7      594.38      579.12     34.63 o
  -8   4   7      510.90      491.19     42.56 o
  -7   4   7       43.61       35.05     10.72 o
  -6   4   7      147.34      135.51      8.06 o
  -5   4   7      609.58      617.98     13.56 o
  -4   4   7      327.84      313.87     12.12 o
  -3   4   7      648.92      596.99     21.40 o
  -2   4   7       18.15        5.41      8.84 o
  -1   4   7      147.42      138.82     13.47 o
   0   4   7       37.49       45.65     12.26 o
   1   4   7      914.13      840.72     31.71 o
   2   4   7      197.04      241.95     23.43 o
   3   4   7      303.87      278.38     27.42 o
   4   4   7      639.97      639.31     38.07 o
   5   4   7       17.18       -6.93     21.18 o
 -12   5   7       59.70       70.04     20.66 o
 -11   5   7        4.91       -1.37     18.30 o
 -10   5   7       25.69       28.33     14.26 o
  -9   5   7       10.98       33.94     12.98 o
  -8   5   7       51.45       25.47     11.43 o
  -7   5   7      129.14      131.61     12.53 o
  -6   5   7      320.17      263.39     16.56 o
  -5   5   7        1.05       -9.27      9.27 o
  -4   5   7        7.15       10.14     10.35 o
  -3   5   7      173.99      214.36     16.03 o
  -2   5   7      148.69      163.12     15.42 o
  -1   5   7        0.57      -11.00     11.39 o
   0   5   7     1266.22     1286.42     37.86 o
   1   5   7     1297.26     1244.19     38.68 o
   2   5   7      466.98      469.13     29.54 o
   3   5   7     2435.07     2521.33     63.32 o
   4   5   7      366.44      389.00     35.73 o
   5   5   7      104.71      116.86     29.50 o
 -12   6   7       19.32        6.11     29.71 o
 -11   6   7        0.16        0.55     17.21 o
 -10   6   7       49.82       39.63     18.54 o
  -9   6   7      239.55      242.38     17.83 o
  -8   6   7       43.65       45.37     12.96 o
  -7   6   7      332.68      373.28     27.07 o
  -6   6   7      184.10      198.65     11.94 o
  -5   6   7      174.22      198.25     20.53 o
  -4   6   7     1321.71     1301.88     35.86 o
  -3   6   7     1027.74     1055.21     33.57 o
  -2   6   7       61.18       59.56     13.95 o
  -1   6   7     1380.29     1416.49     42.23 o
   0   6   7     3453.75     3579.53     74.24 o
   1   6   7       58.87       75.15     17.07 o
   2   6   7     1353.79     1427.45     45.78 o
   3   6   7     1191.37     1246.18     47.99 o
   4   6   7        0.20      -22.09     23.52 o
   5   6   7      262.00      283.75     35.43 o
 -12   7   7        7.74       47.65     26.81 o
 -11   7   7       59.46       72.07     23.39 o
 -10   7   7      357.67      449.99     32.88 o
  -9   7   7       41.63       51.37     19.32 o
  -8   7   7      798.94      713.38     33.48 o
  -7   7   7      811.12      837.64     35.30 o
  -6   7   7       36.82       46.26     12.69 o
  -5   7   7      706.48      781.94     30.28 o
  -4   7   7     1466.68     1481.93     40.45 o
  -3   7   7      574.02      583.70     28.15 o
  -2   7   7      243.69      259.88     24.21 o
  -1   7   7     2911.96     2925.54     65.36 o
   0   7   7      476.59      434.05     29.41 o
   1   7   7      149.00      162.25     21.92 o
   2   7   7     1156.11     1208.80     44.09 o
   3   7   7      140.01      153.29     27.29 o
   4   7   7      163.41      199.59     31.19 o
 -11   8   7      257.77      322.43     30.88 o
 -10   8   7      290.46      321.78     32.01 o
  -9   8   7      259.81      282.67     28.24 o
  -8   8   7     1218.09     1338.70     46.26 o
  -7   8   7      777.44      736.77     34.00 o
  -6   8   7       89.21       89.83     15.77 o
  -5   8   7      870.47      794.37     33.87 o
  -4   8   7      818.44      870.48     34.35 o
  -3   8   7        1.64       -1.47     14.94 o
  -2   8   7     1250.47     1281.44     41.97 o
  -1   8   7     1004.38      991.06     38.98 o
   0   8   7       21.87       40.24     19.53 o
   1   8   7      862.81      831.10     40.54 o
   2   8   7      333.03      341.05     33.83 o
   3   8   7       50.94       98.54     29.24 o
 -10   9   7        2.23       12.95     25.25 o
  -9   9   7      519.15      547.05     36.73 o
  -8   9   7      552.97      600.46     38.07 o
  -6   9   7      298.80      274.91     27.89 o
  -5   9   7      329.31      332.52     28.80 o
  -4   9   7      254.56      225.19     23.00 o
  -3   9   7       55.29       73.33     18.88 o
  -2   9   7      333.99      378.30     30.45 o
  -1   9   7      232.17      256.81     25.21 o
   0   9   7        7.35       30.54     22.00 o
   1   9   7      168.81      141.55     28.37 o
   2   9   7        6.39        1.34     26.64 o
  -9  10   7      280.68      286.87     31.92 o
  -8  10   7       68.93       63.41     24.95 o
  -7  10   7      108.14       86.67     21.53 o
  -6  10   7      139.51      134.49     22.83 o
  -5  10   7       63.40       73.81     20.83 o
  -4  10   7      125.85      104.34     22.61 o
  -3  10   7        1.81       11.95     20.92 o
  -2  10   7       65.52       88.84     22.65 o
  -1  10   7       18.02       42.45     23.04 o
   0  10   7        1.24      -11.48     25.60 o
   1  10   7       20.27        1.69     28.63 o
  -8  11   7        7.91       21.40     26.42 o
  -7  11   7        0.01        5.76     22.74 o
  -6  11   7        1.32      -22.83     22.83 o
  -5  11   7        9.12        4.98     23.95 o
  -4  11   7      152.71      204.92     28.98 o
  -3  11   7        8.87        9.05     24.34 o
  -2  11   7       42.32       10.14     25.43 o
  -1  11   7       66.89       -4.85     26.94 o
  -7  12   7       49.83       67.66     28.80 o
  -6  12   7       13.63       26.03     28.80 o
  -5  12   7       60.06       99.88     30.84 o
  -4  12   7      154.20      189.76     32.88 o
  -1 -11   8       38.28       47.00     32.75 o
   0 -11   8      416.82      479.87     48.25 o
   1 -11   8      268.52      249.53     34.43 o
   2 -11   8        0.54       -1.00     27.89 o
   3 -11   8      264.09      291.98     36.34 o
   4 -11   8      406.46      375.05     39.24 o
   5 -11   8       31.19       41.41     25.99 o
   6 -11   8      321.32      320.30     33.13 o
  -3 -10   8      713.87      740.27     53.71 o
  -2 -10   8       17.80       33.74     29.11 o
  -1 -10   8      557.89      517.86     43.57 o
   0 -10   8     1040.72     1036.97     51.72 o
   1 -10   8        1.93       10.74     25.90 o
   2 -10   8      221.08      208.64     30.06 o
   3 -10   8      444.64      437.86     35.43 o
   4 -10   8      149.68      170.01     27.11 o
   5 -10   8       55.82       55.61     24.08 o
   6 -10   8      386.96      352.10     35.17 o
   7 -10   8       72.06       58.69     25.30 o
  -4  -9   8      848.76      936.36     52.32 o
  -3  -9   8      241.19      237.27     33.09 o
  -2  -9   8      376.62      383.24     36.56 o
  -1  -9   8     1069.78      989.37     48.12 o
   0  -9   8       73.04       59.47     23.74 o
   1  -9   8      213.52      216.31     26.68 o
   2  -9   8      423.08      417.76     34.43 o
   3  -9   8       33.34       26.85     21.40 o
   4  -9   8        3.75       10.01     19.75 o
   5  -9   8      108.21      100.31     22.65 o
   6  -9   8       37.66       -0.65     22.22 o
   7  -9   8        0.30       -6.30     18.34 o
   8  -9   8       39.17       63.19     29.93 o
  -5  -8   8      490.42      426.68     42.97 o
  -4  -8   8      570.52      655.47     43.05 o
  -3  -8   8       20.82       18.28     22.09 o
  -2  -8   8      802.87      859.69     43.70 o
  -1  -8   8      201.09      149.35     25.56 o
   0  -8   8      223.34      191.14     25.30 o
   1  -8   8      383.78      374.62     33.52 o
   2  -8   8       11.85       40.58     18.88 o
   3  -8   8        5.62       -1.40     35.84 o
   4  -8   8        0.89       -2.04     13.30 o
   5  -8   8        0.66      -11.47     25.45 o
   6  -8   8        7.56        2.29     25.14 o
   7  -8   8        2.47       -6.07     16.45 o
   8  -8   8       34.16       24.44     19.14 o
   9  -8   8      125.83      155.11     33.87 o
  -6  -7   8       75.82       71.29     30.36 o
  -5  -7   8      287.48      357.55     34.04 o
  -4  -7   8        0.87       -5.85     21.35 o
  -3  -7   8      200.62      182.48     24.60 o
  -2  -7   8        0.38        7.62     18.49 o
  -1  -7   8      200.63      218.99     24.43 o
   0  -7   8        6.18        2.90     16.55 o
   1  -7   8      350.73      372.14     21.09 o
   2  -7   8      502.78      515.08     21.10 o
   3  -7   8       87.57       97.62     16.11 o
   4  -7   8      847.70      908.16     26.69 o
   5  -7   8      218.76      193.05     24.21 o
   6  -7   8      123.45      111.24     16.46 o
   7  -7   8      103.02      118.95     18.54 o
   8  -7   8      187.48      200.50     29.67 o
   9  -7   8       25.72       63.50     31.40 o
  -7  -6   8       10.57       39.76     27.42 o
  -6  -6   8        0.10       -4.72     24.30 o
  -5  -6   8       38.97       41.10     22.13 o
  -4  -6   8      331.15      310.91     31.71 o
  -3  -6   8      256.12      261.22     24.30 o
  -2  -6   8      808.61      874.63     38.55 o
  -1  -6   8      311.57      327.45     30.10 o
   0  -6   8     2766.15     2868.00     56.61 o
   1  -6   8     3222.61     3393.87     50.47 o
   2  -6   8      110.97      129.92     20.62 o
   3  -6   8     1803.93     1860.03     34.84 o
   4  -6   8     2264.88     2317.84    112.31 o
   5  -6   8        1.60       -5.70     11.92 o
   6  -6   8      378.73      430.50     23.87 o
   7  -6   8      719.20      693.10     28.24 o
   8  -6   8       63.83       32.57     25.12 o
   9  -6   8       88.99      113.96     29.50 o
  -8  -5   8       51.10       49.51     29.84 o
  -7  -5   8      155.99      123.96     26.72 o
  -6  -5   8      469.12      482.17     36.56 o
  -5  -5   8      140.84       89.27     21.70 o
  -4  -5   8      295.71      352.83     29.37 o
  -3  -5   8      956.78      976.72     37.99 o
  -2  -5   8     1717.90     1731.49     54.84 o
  -1  -5   8      727.97      704.27     24.93 o
   0  -5   8     8260.25     8472.08     99.69 o
   1  -5   8     1665.77     1620.19     30.31 o
   2  -5   8     1502.22     1579.23     30.91 o
   3  -5   8     6023.07     5836.91     74.67 o
   4  -5   8      571.79      587.31     25.88 o
   5  -5   8      303.28      328.76     20.05 o
   6  -5   8     1901.93     1908.28     79.33 o
   7  -5   8      298.89      320.23     21.08 o
   8  -5   8       17.92       16.68     22.87 o
   9  -5   8      192.19      269.41     32.88 o
  10  -5   8      178.68      138.56     34.30 o
  -9  -4   8      226.02      222.89     34.48 o
  -8  -4   8      128.28      101.44     26.90 o
  -7  -4   8     1194.52     1146.90     47.65 o
  -6  -4   8     1068.87      982.27     41.97 o
  -5  -4   8      770.39      742.48     35.04 o
  -4  -4   8     2628.12     2545.80     40.84 o
  -3  -4   8     2829.42     2876.86     34.53 o
  -2  -4   8      164.88      167.50      9.32 o
  -1  -4   8     6465.33     6653.61     63.37 o
   0  -4   8     4824.82     4917.51     48.67 o
   1  -4   8      735.28      750.24     19.88 o
   2  -4   8     7180.42     7313.09    144.97 o
   3  -4   8     3447.93     3431.40     49.60 o
   4  -4   8       60.10       86.13     11.59 o
   5  -4   8      991.91      968.85     26.79 o
   6  -4   8      681.66      736.25     30.75 o
   7  -4   8       40.33       20.40     14.97 o
   8  -4   8       42.06        2.25     22.91 o
   9  -4   8      146.50      152.46     28.28 o
 -10  -3   8      523.39      510.19     43.01 o
  -9  -3   8        4.41      -18.62     23.74 o
  -8  -3   8     1067.76     1019.39     45.31 o
  -7  -3   8     1160.13     1093.06     45.87 o
  -6  -3   8       39.86       44.30     11.39 o
  -5  -3   8     1970.66     1907.39     35.00 o
  -4  -3   8     3989.93     3915.67     42.58 o
  -3  -3   8      500.00      521.98     14.36 o
  -2  -3   8     3503.18     3527.49     37.90 o
  -1  -3   8     6043.90     5903.26     56.02 o
   0  -3   8      688.92      728.64     14.37 o
   1  -3   8     4220.75     4079.53     56.35 o
   2  -3   8     4696.97     4614.24     59.41 o
   3  -3   8       18.86       27.12      9.14 o
   4  -3   8      461.12      447.43     19.96 o
   5  -3   8      275.96      275.63     17.65 o
   6  -3   8        5.26       16.12     12.53 o
   7  -3   8        0.90       11.03     13.43 o
   8  -3   8        7.43      -20.53     20.53 o
   9  -3   8        3.18      -24.78     24.78 o
 -10  -2   8       86.19       91.35     28.85 o
  -9  -2   8      528.74      521.50     36.60 o
  -8  -2   8     1240.60     1255.79     32.25 o
  -7  -2   8       87.74       89.52     17.11 o
  -6  -2   8     1507.65     1367.02     29.51 o
  -5  -2   8     2162.73     2122.28     35.98 o
  -4  -2   8      415.89      451.26     14.05 o
  -3  -2   8      400.03      446.66     12.75 o
  -2  -2   8     2002.43     2032.87     25.06 o
  -1  -2   8     1740.23     1704.34     21.60 o
   0  -2   8      334.20      360.21     10.99 o
   1  -2   8     1834.60     1710.07     27.86 o
   2  -2   8       33.34       36.53      8.23 o
   3  -2   8      846.46      804.01     21.91 o
   4  -2   8       17.34        1.70      9.18 o
   5  -2   8      175.97      168.52     13.21 o
   6  -2   8        7.84      -11.77     11.77 o
   7  -2   8      113.79      103.56     16.62 o
   8  -2   8       33.41       46.52     23.13 o
   9  -2   8        1.88       24.52     27.37 o
 -11  -1   8      142.19      157.58     31.79 o
 -10  -1   8       64.45       90.35     17.24 o
  -9  -1   8      755.17      737.37     27.02 o
  -8  -1   8      299.14      302.41     19.49 o
  -7  -1   8      309.54      304.49     18.37 o
  -6  -1   8      265.06      275.56     22.07 o
  -5  -1   8       74.38       79.08      7.15 o
  -4  -1   8      108.71      140.14      7.75 o
  -3  -1   8        1.43       -2.16      4.90 o
  -2  -1   8       13.79       22.92      5.93 o
  -1  -1   8        9.27        0.17      8.35 o
   0  -1   8       25.28       52.25     11.15 o
   1  -1   8      292.36      308.34     14.38 o
   2  -1   8      268.04      246.53     15.02 o
   3  -1   8      154.91      152.23     11.17 o
   4  -1   8     1312.92     1220.58     27.15 o
   5  -1   8      183.29      224.97     16.42 o
   6  -1   8      485.63      420.90     22.68 o
   7  -1   8      582.17      600.89     27.30 o
   8  -1   8       12.81       -4.76     23.43 o
   9  -1   8       37.50       51.72     29.80 o
 -11   0   8        5.69       -2.89     17.95 o
 -10   0   8      227.90      244.40     19.98 o
  -9   0   8      104.66      102.08     14.96 o
  -8   0   8      114.44      109.58     13.84 o
  -7   0   8       14.87       27.85     10.29 o
  -6   0   8      760.57      788.53     22.36 o
  -5   0   8      130.70      129.31      7.50 o
  -4   0   8       39.18       43.88      6.14 o
  -3   0   8     1578.66     1606.19     21.03 o
  -2   0   8      616.32      660.24     13.06 o
  -1   0   8      761.98      749.90     16.79 o
   0   0   8     3450.03     3336.91     41.81 o
   1   0   8     1819.90     1772.78     60.10 o
   2   0   8       46.88       44.13      7.74 o
   3   0   8     3894.64     3830.50     51.82 o
   4   0   8     4072.18     3720.29     51.73 o
   5   0   8      357.81      321.46     30.67 o
   6   0   8     1734.79     1726.65     36.35 o
   7   0   8      514.38      544.15     36.25 o
   8   0   8       66.95       67.18     26.68 o
 -11   1   8        6.57       -1.48     17.28 o
 -10   1   8       19.25       -5.67     24.88 o
  -9   1   8      178.31      162.94     16.15 o
  -8   1   8       62.75       67.67     11.85 o
  -7   1   8      814.41      803.69     47.90 o
  -6   1   8     1609.69     1650.26     30.19 o
  -5   1   8      229.36      241.53     18.22 o
  -4   1   8     7365.31     7372.31     67.54 o
  -3   1   8     2845.73     2721.71     36.74 o
  -2   1   8      592.08      584.13     33.09 o
  -1   1   8     6223.26     6261.34    104.39 o
   0   1   8     8397.40     8498.06    136.78 o
   1   1   8       29.50       23.29      6.12 o
   2   1   8     2516.00     2358.57     35.32 o
   3   1   8     3709.58     3543.30     48.63 o
   4   1   8      438.46      435.68     18.73 o
   5   1   8     1276.46     1301.29     30.41 o
   6   1   8     1611.27     1678.20     36.55 o
 -12   2   8        0.08       20.56     20.66 o
 -11   2   8       99.15      120.99     18.30 o
 -10   2   8      217.32      228.03     26.03 o
  -9   2   8      114.83      123.62     32.90 o
  -8   2   8      590.31      608.11     22.45 o
  -7   2   8     2401.06     2507.76     40.16 o
  -6   2   8      284.11      318.60     16.77 o
  -5   2   8     7066.60     6854.22     71.59 o
  -4   2   8     7505.47     7532.96     76.91 o
  -3   2   8     1102.92     1066.19     21.33 o
  -2   2   8     5898.72     6001.54     99.71 o
  -1   2   8     6196.81     6131.48    102.83 o
   0   2   8     2275.96     2288.05     50.46 o
   1   2   8     1424.65     1511.00     40.58 o
   2   2   8     5406.95     5188.03     63.38 o
   3   2   8     1416.01     1389.37     42.40 o
   4   2   8      605.87      527.30     31.27 o
   5   2   8     1575.22     1613.52     49.25 o
   6   2   8      159.98      163.12     24.99 o
 -12   3   8       52.00       49.11     19.49 o
 -11   3   8      347.37      375.77     24.30 o
 -10   3   8      222.93      227.85     18.06 o
  -9   3   8      137.95      128.90     15.45 o
  -8   3   8     1987.17     1959.60     36.53 o
  -7   3   8     1723.86     1722.48     32.17 o
  -6   3   8      370.20      372.33     22.09 o
  -5   3   8     8895.09     8763.18    108.06 o
  -4   3   8     1838.13     1703.98     30.32 o
  -3   3   8     2215.54     2031.41     43.53 o
  -2   3   8     3872.51     3577.49     66.62 o
  -1   3   8     2219.26     2295.45     49.81 o
   0   3   8      146.84      134.66     15.59 o
   1   3   8     2601.39     2601.90     57.74 o
   2   3   8     2236.53     2214.02     54.23 o
   3   3   8       22.24       -9.53     15.38 o
   4   3   8      528.57      507.42     31.45 o
   5   3   8      272.45      246.02     26.68 o
   6   3   8        4.47       -7.71     24.04 o
 -12   4   8      199.23      200.43     23.68 o
 -11   4   8      163.70      159.71     18.98 o
 -10   4   8        7.84       -0.35     14.73 o
  -9   4   8      911.35      866.94     26.96 o
  -8   4   8     1633.02     1682.78     34.65 o
  -7   4   8       28.70       25.59     10.31 o
  -6   4   8     1831.57     1748.85     29.20 o
  -5   4   8     2151.17     2142.38     59.17 o
  -4   4   8      122.45      150.90     15.46 o
  -3   4   8     2274.95     2138.83     45.26 o
  -2   4   8     1346.84     1270.74     34.09 o
  -1   4   8       16.50       18.54     11.26 o
   0   4   8       72.98       99.10     14.90 o
   1   4   8      219.47      284.44     23.82 o
   2   4   8      302.49      310.56     26.64 o
   3   4   8       31.11        7.84     19.36 o
   4   4   8       44.68       36.60     20.96 o
   5   4   8        0.55       -4.20     22.48 o
 -12   5   8       74.26       75.37     26.20 o
 -11   5   8       57.65       43.18     23.17 o
 -10   5   8       80.74      102.87     20.57 o
  -9   5   8      437.22      491.78     31.19 o
  -8   5   8      384.57      415.46     27.07 o
  -7   5   8      178.63      164.12     18.80 o
  -6   5   8     1922.02     1833.56     55.14 o
  -5   5   8       51.72       60.86     11.87 o
  -4   5   8      212.35      203.70     17.37 o
  -3   5   8      130.34      136.52     14.38 o
  -2   5   8       31.81       18.93     11.74 o
  -1   5   8        0.29        1.13     12.17 o
   0   5   8      481.88      416.37     26.64 o
   1   5   8        0.59       -1.69     15.29 o
   2   5   8        2.01       16.37     17.41 o
   3   5   8       60.06       44.40     21.44 o
   4   5   8       75.74       85.24     25.99 o
   5   5   8        3.33       19.92     26.12 o
 -12   6   8        3.26      -24.52     24.52 o
 -11   6   8        5.24      -10.09     21.31 o
 -10   6   8       25.72       17.85     20.53 o
  -9   6   8       27.23       32.27     18.19 o
  -8   6   8      103.17       90.14     20.14 o
  -7   6   8        0.06       -3.25     15.42 o
  -6   6   8        6.90        1.92      8.69 o
  -5   6   8        0.16        4.07     11.56 o
  -4   6   8      107.03      133.10     15.59 o
  -3   6   8      914.03      992.40     33.83 o
  -2   6   8       83.74      105.04     16.42 o
  -1   6   8     1801.27     1672.99     45.91 o
   0   6   8      505.26      426.77     28.24 o
   1   6   8       50.32       40.41     18.28 o
   2   6   8      750.78      786.88     39.37 o
   3   6   8      226.18      267.16     28.50 o
   4   6   8       31.35       50.85     27.50 o
   5   6   8       62.40       67.48     32.75 o
 -12   7   8        0.65       12.56     27.72 o
 -11   7   8       24.42       22.13     23.56 o
 -10   7   8       52.44       21.96     21.53 o
  -9   7   8      103.56       95.72     22.39 o
  -8   7   8       73.88       79.61     19.66 o
  -7   7   8      293.19      285.52     27.63 o
  -6   7   8      193.46      213.88     17.93 o
  -5   7   8      282.29      315.71     26.07 o
  -4   7   8      986.60     1007.39     35.82 o
  -3   7   8      525.07      541.64     30.45 o
  -2   7   8      470.50      515.95     29.71 o
  -1   7   8     2118.48     2013.65     54.10 o
   0   7   8      485.89      487.84     30.36 o
   1   7   8      560.29      592.88     35.00 o
   2   7   8      780.43      831.49     44.05 o
   3   7   8      128.95      107.37     28.54 o
   4   7   8        0.37      -29.63     29.63 o
 -11   8   8      205.02      282.28     32.31 o
 -10   8   8        6.13        5.54     23.13 o
  -9   8   8       59.89       48.68     22.96 o
  -8   8   8      368.15      386.70     34.48 o
  -7   8   8      132.54      116.51     21.01 o
  -6   8   8       34.42       37.08     16.33 o
  -5   8   8     1280.74     1418.96     42.40 o
  -4   8   8     1504.50     1490.08     44.61 o
  -3   8   8       22.04       57.04     17.76 o
  -2   8   8     1785.58     1797.47     51.98 o
  -1   8   8     1349.57     1384.95     47.60 o
   0   8   8       36.75       -2.43     20.57 o
   1   8   8      889.84      906.25     41.88 o
   2   8   8      279.59      264.99     31.84 o
   3   8   8        1.24       16.68     29.89 o
 -11   9   8      166.03      149.78     30.32 o
 -10   9   8       64.75      104.04     28.33 o
  -9   9   8      359.64      433.44     36.95 o
  -8   9   8      256.24      260.14     29.24 o
  -6   9   8      243.57      229.17     22.18 o
  -5   9   8     1174.53     1151.88     40.24 o
  -4   9   8      362.17      328.01     29.24 o
  -3   9   8      478.57      494.77     33.13 o
  -2   9   8      915.26      916.39     41.67 o
  -1   9   8      124.21       99.27     23.91 o
   0   9   8      141.14      141.25     27.03 o
   1   9   8      271.07      225.14     30.28 o
   2   9   8       51.45       61.42     30.32 o
 -10  10   8      102.69      159.74     31.88 o
  -9  10   8      250.60      222.76     32.18 o
  -8  10   8       52.74       34.74     24.91 o
  -6  10   8      328.26      389.48     33.26 o
  -5  10   8      295.25      305.53     27.24 o
  -4  10   8       44.26       74.98     21.44 o
  -3  10   8      367.03      336.16     33.35 o
  -2  10   8      227.87      234.07     29.15 o
  -1  10   8       23.82       20.96     25.34 o
   0  10   8       87.84       73.24     28.67 o
  -9  11   8       49.59       25.64     32.70 o
  -8  11   8        1.70       49.64     28.15 o
  -6  11   8       36.88       68.57     24.86 o
  -5  11   8       68.98       49.85     24.21 o
  -4  11   8       35.29      -22.57     23.82 o
  -3  11   8      149.65      138.13     28.33 o
  -2  11   8        8.19        9.40     28.67 o
   0 -11   9       88.81       86.19     34.09 o
   1 -11   9      243.81      320.04     38.03 o
   2 -11   9       24.76       12.08     29.89 o
   3 -11   9      300.15      248.23     35.78 o
   4 -11   9      322.89      344.60     34.91 o
   5 -11   9        0.97      -10.57     27.63 o
  -2 -10   9       20.15       15.20     30.45 o
  -1 -10   9      250.43      271.58     34.95 o
   0 -10   9      446.16      450.68     43.88 o
   1 -10   9      195.84      180.18     31.27 o
   2 -10   9      129.69      112.05     28.89 o
   3 -10   9     1120.71     1159.98     49.81 o
   4 -10   9      211.75      238.87     30.75 o
   5 -10   9      266.13      252.87     30.28 o
   6 -10   9      485.34      451.29     40.24 o
   7 -10   9       29.09      -23.35     25.08 o
  -4  -9   9      857.46      879.74     52.80 o
  -3  -9   9      202.22      173.86     31.19 o
  -2  -9   9      138.82      158.05     31.79 o
  -1  -9   9      945.42     1027.23     50.63 o
   0  -9   9      293.39      350.15     32.40 o
   1  -9   9       41.53       14.64     22.13 o
   2  -9   9      622.53      652.56     40.67 o
   3  -9   9      837.02      852.54     43.01 o
   4  -9   9       18.41       -0.52     21.05 o
   5  -9   9      465.10      495.72     27.30 o
   6  -9   9      157.78      193.87     20.70 o
   7  -9   9       14.01        0.26     27.76 o
   8  -9   9       12.10       11.98     42.40 o
  -5  -8   9      868.39      865.28     51.11 o
  -4  -8   9      464.77      446.30     41.23 o
  -3  -8   9       34.94       67.48     23.39 o
  -2  -8   9      901.12      952.29     46.56 o
  -1  -8   9      653.56      631.38     42.84 o
   0  -8   9       13.03      -20.44     21.05 o
   1  -8   9      323.75      351.10     34.78 o
   2  -8   9      597.87      571.39     49.18 o
   3  -8   9       47.60       31.57     14.00 o
   4  -8   9      266.49      277.55     18.99 o
   5  -8   9      207.52      182.10     19.99 o
   6  -8   9        8.67        6.05     29.45 o
   7  -8   9      103.16       76.30     18.75 o
   8  -8   9       55.23       39.36     25.69 o
  -6  -7   9      556.57      444.44     44.87 o
  -5  -7   9      730.91      763.71     46.00 o
  -4  -7   9        0.00      -18.49     22.74 o
  -3  -7   9      678.36      689.03     38.46 o
  -2  -7   9      440.07      464.76     34.82 o
  -1  -7   9       20.04       30.36     19.45 o
   0  -7   9       82.93       79.02     14.07 o
   1  -7   9        1.09        7.27     12.39 o
   2  -7   9       41.73       55.08     12.56 o
   3  -7   9        0.68       13.27     12.23 o
   4  -7   9        6.26        8.91     12.75 o
   5  -7   9        1.39        7.18     13.97 o
   6  -7   9       25.59       24.82     15.37 o
   7  -7   9       57.41       45.66     17.53 o
   8  -7   9      111.24      146.27     30.58 o
   9  -7   9        3.03        2.43     30.10 o
  -7  -6   9       61.28       83.42     29.89 o
  -6  -6   9      389.30      385.92     39.07 o
  -5  -6   9        3.09      -21.53     21.53 o
  -4  -6   9      286.93      301.85     28.98 o
  -3  -6   9      110.50      109.80     20.49 o
  -2  -6   9      222.55      239.09     23.87 o
  -1  -6   9       14.32       25.17     11.56 o
   0  -6   9      109.09      112.72     12.53 o
   1  -6   9       99.99      110.62     12.74 o
   2  -6   9        1.48        5.49     10.50 o
   3  -6   9      482.40      492.07     38.35 o
   4  -6   9      423.80      394.29     43.66 o
   5  -6   9       51.75       48.59     14.55 o
   6  -6   9      171.01      166.16     18.01 o
   7  -6   9      654.82      727.52     30.08 o
   8  -6   9       74.97       43.66     27.42 o
   9  -6   9      156.67      173.21     33.44 o
  -8  -5   9       12.33       -7.06     28.72 o
  -7  -5   9       62.72       52.24     25.47 o
  -6  -5   9        1.43      -10.70     21.83 o
  -5  -5   9      333.08      307.27     30.71 o
  -4  -5   9        2.88        2.25     17.63 o
  -3  -5   9      950.07      931.42     37.94 o
  -2  -5   9      892.26      946.11     33.72 o
  -1  -5   9      669.90      700.70     37.79 o
   0  -5   9     1933.78     2041.06     36.02 o
   1  -5   9       48.80       53.11     10.58 o
   2  -5   9      897.39      961.10     31.88 o
   3  -5   9     2438.37     2413.52     58.00 o
   4  -5   9      420.38      418.39     20.55 o
   5  -5   9       65.83       72.15     14.02 o
   6  -5   9     1199.80     1284.26     33.50 o
   7  -5   9      512.44      540.54     38.53 o
   8  -5   9       22.73       33.74     25.56 o
   9  -5   9      457.20      501.57     46.17 o
  -9  -4   9       42.93       68.35     30.80 o
  -8  -4   9        0.92      -12.39     25.38 o
  -7  -4   9      153.53      140.55     25.43 o
  -6  -4   9      611.72      534.10     35.34 o
  -5  -4   9        0.30       -3.70     16.44 o
  -4  -4   9     1850.76     1777.99     33.63 o
  -3  -4   9     3399.60     3334.93     38.85 o
  -2  -4   9      257.69      251.00     13.98 o
  -1  -4   9     5300.57     5390.76     53.96 o
   0  -4   9     3628.04     3658.98     92.43 o
   1  -4   9      272.18      273.37     29.67 o
   2  -4   9     4442.18     4465.97     59.55 o
   3  -4   9      925.39      942.36     25.70 o
   4  -4   9        0.05        1.40     10.74 o
   5  -4   9     1323.76     1369.20     32.66 o
   6  -4   9     1042.09     1119.27     31.21 o
   7  -4   9       25.26       33.70     15.51 o
   8  -4   9      344.66      437.21     40.80 o
   9  -4   9      358.37      447.26     45.52 o
  -9  -3   9        0.89      -11.65     25.56 o
  -8  -3   9      254.91      257.02     28.98 o
  -7  -3   9     1208.34     1184.85     31.11 o
  -6  -3   9       19.12        5.65     17.56 o
  -5  -3   9      581.26      551.46     21.01 o
  -4  -3   9     5116.81     5055.27     52.25 o
  -3  -3   9      988.56     1043.55     20.45 o
  -2  -3   9     4595.97     4687.29     57.68 o
  -1  -3   9     8129.55     8246.82     81.48 o
   0  -3   9      492.70      489.27     13.61 o
   1  -3   9     2554.39     2485.89     37.81 o
   2  -3   9     1358.62     1377.33     27.93 o
   3  -3   9      695.89      626.91     21.93 o
   4  -3   9     1404.83     1406.59     31.10 o
   5  -3   9     1087.24     1022.51     33.44 o
   6  -3   9      234.78      239.49     17.86 o
   7  -3   9      104.46      114.47     27.96 o
   8  -3   9      262.55      269.28     29.11 o
   9  -3   9       39.67       55.27     27.11 o
 -10  -2   9       21.63       45.87     27.94 o
  -9  -2   9      387.17      358.48     23.67 o
  -8  -2   9     1462.55     1420.22     54.32 o
  -7  -2   9      250.42      248.07     16.94 o
  -6  -2   9      191.57      199.96     14.46 o
  -5  -2   9     3707.60     3706.48     57.48 o
  -4  -2   9     1762.66     1774.71     25.28 o
  -3  -2   9     1099.26     1085.36     18.93 o
  -2  -2   9     6952.20     6942.04     64.87 o
  -1  -2   9     2116.80     2185.46     26.44 o
   0  -2   9     1527.43     1604.49     21.50 o
   1  -2   9     2915.74     2862.50     40.42 o
   2  -2   9      122.44      128.55     10.81 o
   3  -2   9        1.94        1.98      9.29 o
   4  -2   9      204.29      203.81     13.58 o
   5  -2   9       86.85      106.62     13.19 o
   6  -2   9       32.22       14.42     12.59 o
   7  -2   9      109.89      103.71     18.30 o
   8  -2   9        1.47       46.61     24.39 o
   9  -2   9        9.68       27.37     30.19 o
 -10  -1   9       84.29       74.12     17.47 o
  -9  -1   9     1095.52      993.65     31.00 o
  -8  -1   9      510.71      485.02     22.24 o
  -7  -1   9        1.42       -6.95     11.28 o
  -6  -1   9     2126.00     2096.64     37.52 o
  -5  -1   9     2027.90     1994.27     28.19 o
  -4  -1   9        5.85       10.59      6.39 o
  -3  -1   9     1792.47     1869.72     31.12 o
  -2  -1   9     3601.54     3660.03     38.08 o
  -1  -1   9        0.60        0.41      5.24 o
   0  -1   9     1309.17     1189.33     22.23 o
   1  -1   9      291.97      277.51     23.69 o
   2  -1   9       24.37       28.42      8.41 o
   3  -1   9      214.79      213.64     12.62 o
   4  -1   9      182.38      184.59     13.20 o
   5  -1   9       12.90       22.51     11.38 o
   6  -1   9       12.00       22.48     13.82 o
   7  -1   9       42.78       50.91     16.57 o
 -11   0   9        5.47       39.59     18.78 o
 -10   0   9      312.83      327.79     22.97 o
  -9   0   9      155.22      151.25     16.64 o
  -8   0   9        0.55      -11.25     12.05 o
  -7   0   9      146.98      127.42     14.66 o
  -6   0   9     1403.55     1477.62     30.43 o
  -5   0   9      427.63      415.64     14.17 o
  -4   0   9       12.92       16.55      6.21 o
  -3   0   9      722.02      745.82     15.10 o
  -2   0   9       22.08       24.92      6.23 o
  -1   0   9       45.41       29.38      5.21 o
   0   0   9      414.78      384.44     13.73 o
   1   0   9      691.39      666.81     44.33 o
   2   0   9       17.81       19.40     11.41 o
   3   0   9     1927.97     1790.01     68.37 o
   4   0   9      546.46      539.87     37.27 o
   5   0   9      238.71      241.69     15.75 o
   6   0   9      666.77      581.40     40.54 o
 -11   1   9      112.64       74.90     19.05 o
 -10   1   9       58.66       75.20     27.11 o
  -9   1   9       66.66       58.69     14.33 o
  -8   1   9       94.89       90.63     13.14 o
  -7   1   9       65.51       51.79     12.65 o
  -6   1   9        0.50        0.05      8.90 o
  -5   1   9      453.54      432.49     13.61 o
  -4   1   9      292.44      316.24     12.33 o
  -3   1   9      171.62      159.93      8.49 o
  -2   1   9        6.00        3.14      6.58 o
  -1   1   9      748.25      739.06     29.28 o
   0   1   9     1984.56     1998.84     48.03 o
   1   1   9       11.89       15.12     11.95 o
   2   1   9     2075.60     1930.06     49.77 o
   3   1   9     2237.22     2100.50     53.97 o
   4   1   9       13.27       -0.69     16.55 o
   5   1   9     1037.42     1002.24     42.19 o
   6   1   9      605.00      609.94     39.03 o
 -11   2   9        5.07       12.40     17.19 o
 -10   2   9      109.18      110.43     17.36 o
  -9   2   9       66.73       56.19     15.66 o
  -8   2   9      290.51      299.65     19.76 o
  -7   2   9     1165.29     1194.61     27.69 o
  -6   2   9       85.26       98.12     10.64 o
  -5   2   9      572.05      581.21     14.51 o
  -4   2   9     1489.83     1485.98     38.51 o
  -3   2   9       97.80       94.54      9.40 o
  -2   2   9     1488.30     1313.66     37.16 o
  -1   2   9     6336.35     6086.83    104.78 o
   0   2   9      709.60      644.59     28.98 o
   1   2   9     1863.58     1797.21     47.82 o
   2   2   9     5620.38     5245.33     98.54 o
   3   2   9      661.42      659.19     32.62 o
   4   2   9      956.40      929.47     38.29 o
   5   2   9     1385.44     1294.95     46.48 o
   6   2   9       89.69      118.16     27.29 o
 -12   3   9        0.12      -13.07     19.43 o
 -11   3   9      126.14      127.06     19.53 o
 -10   3   9      294.93      298.69     21.09 o
  -9   3   9      184.79      215.81     21.96 o
  -8   3   9     1379.15     1423.58     58.54 o
  -7   3   9      849.43      895.73     34.26 o
  -6   3   9      382.59      346.64     25.04 o
  -5   3   9     2405.71     2337.46     35.82 o
  -4   3   9      923.86      966.59     22.16 o
  -3   3   9       98.75      103.65     13.51 o
  -2   3   9     4769.87     4534.38     82.30 o
  -1   3   9     3774.63     3779.85     72.85 o
   0   3   9       39.45       47.47     13.82 o
   1   3   9     4278.07     4180.07     82.47 o
   2   3   9     2369.39     2425.09     58.69 o
   3   3   9       51.18       60.86     18.15 o
   4   3   9     1266.45     1188.83     45.05 o
   5   3   9      288.27      280.46     29.11 o
   6   3   9       10.03       14.21     26.33 o
 -12   4   9      120.80      112.83     29.45 o
 -11   4   9      293.13      332.43     31.62 o
 -10   4   9        0.12       13.08     19.23 o
  -9   4   9     1132.10     1210.10     42.84 o
  -8   4   9     1684.45     1794.75     48.55 o
  -7   4   9      155.44      175.07     19.92 o
  -6   4   9     2900.45     2829.08     60.94 o
  -5   4   9     2042.32     1955.87     32.55 o
  -4   4   9       29.01       10.44     11.78 o
  -3   4   9      484.80      484.55     23.65 o
  -2   4   9     2312.32     2179.72     49.64 o
  -1   4   9      401.63      424.17     24.69 o
   0   4   9      370.20      421.83     26.16 o
   1   4   9     1944.86     2128.39     55.10 o
   2   4   9       26.95       46.65     18.28 o
   3   4   9      253.19      265.08     25.81 o
   4   4   9      304.96      250.92     27.33 o
   5   4   9        5.26        1.43     24.82 o
 -12   5   9      334.45      345.08     31.92 o
 -11   5   9      122.85      126.91     26.20 o
 -10   5   9      246.19      246.97     26.25 o
  -9   5   9     1291.49     1385.78     45.91 o
  -8   5   9      651.98      635.58     32.57 o
  -7   5   9      755.57      757.30     33.22 o
  -6   5   9     2476.39     2440.63     38.37 o
  -5   5   9      400.50      361.76     20.75 o
  -4   5   9      181.85      178.45     17.76 o
  -3   5   9      615.72      614.71     26.03 o
  -2   5   9      586.08      584.13     27.07 o
  -1   5   9        3.70      -13.64     13.64 o
   0   5   9      685.21      783.41     33.26 o
   1   5   9      115.81       99.45     18.54 o
   2   5   9       45.86       28.63     20.31 o
   3   5   9        4.84       -6.93     22.09 o
   4   5   9       11.06      -20.83     24.52 o
   5   5   9       14.99       36.51     28.41 o
 -12   6   9      172.83      192.75     31.40 o
 -11   6   9        0.84      -11.65     22.74 o
 -10   6   9      287.07      317.06     29.58 o
  -9   6   9      419.79      418.19     30.49 o
  -8   6   9       28.96       -4.89     18.11 o
  -7   6   9      230.58      210.68     22.96 o
  -6   6   9      161.26      164.95     12.54 o
  -5   6   9       43.09       48.77     13.47 o
  -4   6   9       49.49       43.83     13.60 o
  -3   6   9       13.42       20.31     13.90 o
  -2   6   9      358.94      362.80     25.21 o
  -1   6   9      158.03      147.09     20.10 o
   0   6   9       22.85       46.52     19.19 o
   1   6   9       49.42       47.47     19.27 o
   2   6   9        2.87       -1.99     21.09 o
   3   6   9      161.51      159.52     29.63 o
   4   6   9      114.45       98.50     31.75 o
 -11   7   9       46.27       57.39     26.55 o
 -10   7   9      102.39      127.91     25.04 o
  -9   7   9       11.20       -8.23     21.05 o
  -8   7   9       71.70       76.45     21.05 o
  -7   7   9        1.96        3.47     18.88 o
  -6   7   9       17.52       41.19     13.64 o
  -5   7   9       79.30       49.20     14.51 o
  -4   7   9      252.05      294.88     24.30 o
  -3   7   9       14.51        4.72     15.42 o
  -2   7   9      842.31      822.05     35.04 o
  -1   7   9      267.98      246.80     23.91 o
   0   7   9       38.82       20.10     20.05 o
   1   7   9      134.57      192.96     27.29 o
   2   7   9      217.96      218.30     29.50 o
   3   7   9      212.02      280.50     33.52 o
 -11   8   9       13.96       24.00     28.24 o
 -10   8   9       52.31       58.47     25.60 o
  -9   8   9        0.70       -1.04     23.35 o
  -8   8   9       19.20       53.49     23.00 o
  -7   8   9      135.06      169.49     23.26 o
  -6   8   9       19.90       34.17     16.24 o
  -5   8   9      984.61      989.67     37.90 o
  -4   8   9      477.12      506.64     31.97 o
  -3   8   9      293.79      325.85     30.10 o
  -2   8   9      618.24      606.74     34.48 o
  -1   8   9      606.73      499.36     34.04 o
   0   8   9       81.01       83.47     23.17 o
   1   8   9      409.26      351.49     33.74 o
   2   8   9      229.16      289.29     34.56 o
 -10   9   9        0.30       77.79     29.71 o
  -9   9   9       87.63       65.75     25.77 o
  -8   9   9      160.97      212.50     28.93 o
  -6   9   9      181.04      208.08     23.61 o
  -5   9   9      722.92      808.02     39.16 o
  -4   9   9       16.94       14.42     20.62 o
  -3   9   9      409.78      456.79     34.78 o
  -2   9   9      857.11      915.30     42.62 o
  -1   9   9       12.43       12.43     22.78 o
   0   9   9      100.31       95.98     25.43 o
   1   9   9      238.13      313.59     35.56 o
  -9  10   9      127.06      132.28     31.14 o
  -8  10   9      113.59      112.75     27.24 o
  -6  10   9      609.90      609.47     39.33 o
  -5  10   9      173.09      186.12     27.46 o
  -4  10   9      131.80      109.58     24.99 o
  -3  10   9      427.96      376.70     38.03 o
  -2  10   9      105.07       84.76     27.37 o
  -1  10   9       29.05       19.75     27.11 o
  -8  11   9       40.78       39.76     28.02 o
  -6  11   9      356.19      398.79     41.88 o
  -5  11   9       32.02       40.67     27.29 o
  -4  11   9      178.41      170.92     31.14 o
  -3  11   9       86.05      108.98     30.80 o
   1 -11  10      115.02      114.61     35.21 o
   2 -11  10       11.14       35.17     31.92 o
   3 -11  10       65.51       94.34     33.78 o
   4 -11  10      133.97      121.28     32.75 o
  -2 -10  10       85.78       66.57     33.13 o
  -1 -10  10       33.07        5.33     30.06 o
   0 -10  10      383.66      370.98     38.46 o
   1 -10  10      304.61      256.68     35.39 o
   2 -10  10      364.54      359.59     35.65 o
   3 -10  10      717.95      714.94     45.00 o
   4 -10  10       56.47       30.02     28.02 o
   5 -10  10      135.51      167.32     28.72 o
   6 -10  10      242.70      231.21     32.66 o
  -3  -9  10      287.09      215.44     32.88 o
  -2  -9  10       39.43       -3.98     28.93 o
  -1  -9  10      664.90      556.80     45.09 o
   0  -9  10      843.30      882.60     48.81 o
   1  -9  10       11.17      -22.13     23.48 o
   2  -9  10     1265.70     1525.51     56.44 o
   3  -9  10      819.60      864.58     44.18 o
   4  -9  10       91.91       88.06     18.62 o
   5  -9  10      515.53      512.25     29.91 o
   6  -9  10      172.05      196.37     21.39 o
   7  -9  10        1.19       37.90     30.71 o
  -5  -8  10      377.81      425.21     40.97 o
  -4  -8  10      524.47      493.13     42.88 o
  -3  -8  10       11.94       18.75     24.43 o
  -2  -8  10      614.29      642.69     43.23 o
  -1  -8  10     1659.10     1649.51     58.43 o
   0  -8  10      110.11      108.07     25.60 o
   1  -8  10     1050.70     1049.78     39.72 o
   2  -8  10     1817.35     1865.70     39.97 o
   3  -8  10        1.98        6.33     14.16 o
   4  -8  10      636.97      645.86     26.58 o
   5  -8  10      510.77      528.53     30.82 o
   6  -8  10        0.45      -25.34     25.34 o
   7  -8  10       42.28       33.04     20.37 o
   8  -8  10       56.93       52.68     22.83 o
  -6  -7  10      501.70      482.43     45.91 o
  -5  -7  10      610.59      575.29     43.53 o
  -4  -7  10       39.94       14.42     24.43 o
  -3  -7  10      340.35      312.25     33.65 o
  -2  -7  10     1052.38     1099.39     46.09 o
  -1  -7  10      266.55      296.22     27.81 o
   0  -7  10      179.30      183.87     17.25 o
   1  -7  10     1795.47     1767.47     49.16 o
   2  -7  10      453.30      461.27     22.69 o
   3  -7  10      242.04      264.20     18.11 o
   4  -7  10      402.41      396.00     22.46 o
   5  -7  10        4.99      -19.23     20.75 o
   6  -7  10        2.18      -16.15     16.15 o
   7  -7  10        0.37        4.07     17.72 o
   8  -7  10        2.86       19.32     28.98 o
  -7  -6  10      216.76      253.69     35.00 o
  -6  -6  10      592.25      510.80     41.80 o
  -5  -6  10       98.25       83.51     25.17 o
  -4  -6  10      188.40      179.88     26.33 o
  -3  -6  10      654.58      619.52     36.08 o
  -2  -6  10      153.57      163.65     15.27 o
  -1  -6  10       37.41       32.42     12.13 o
   0  -6  10      642.22      576.13     24.30 o
   1  -6  10       72.49       65.71     12.44 o
   2  -6  10       19.42       36.29     11.80 o
   3  -6  10       59.61       45.50     13.17 o
   4  -6  10        8.63       19.71     19.66 o
   5  -6  10      242.37      227.39     18.34 o
   6  -6  10       88.97       79.51     17.65 o
   7  -6  10      187.55      221.96     20.93 o
   8  -6  10        0.88      -19.40     27.42 o
  -8  -5  10       30.25       13.21     30.97 o
  -7  -5  10      369.88      359.68     35.26 o
  -6  -5  10       27.30       13.99     23.48 o
  -5  -5  10       37.35       48.90     21.83 o
  -4  -5  10       95.73       96.11     20.92 o
  -3  -5  10        5.52       18.46     11.85 o
  -2  -5  10       17.34       26.95     11.15 o
  -1  -5  10        0.39       -5.15     10.70 o
   0  -5  10        9.24       18.17     10.76 o
   1  -5  10      474.46      429.24     20.05 o
   2  -5  10       46.38       31.06     11.01 o
   3  -5  10       97.33      108.99     14.32 o
   4  -5  10      832.43      782.43     26.06 o
   5  -5  10       47.25       48.28     16.57 o
   6  -5  10      617.31      673.34     29.02 o
   7  -5  10      262.62      256.66     21.85 o
   8  -5  10       62.93       74.07     28.54 o
  -8  -4  10       95.34      146.79     30.80 o
  -7  -4  10        2.77      -14.73     21.66 o
  -6  -4  10      277.91      293.15     28.76 o
  -5  -4  10      117.39      111.83     17.76 o
  -4  -4  10     1731.37     1670.04     39.39 o
  -3  -4  10      536.26      588.93     28.11 o
  -2  -4  10      298.67      309.07     14.55 o
  -1  -4  10     1347.12     1417.54     29.89 o
   0  -4  10      947.72      933.02     23.76 o
   1  -4  10       18.55       16.67      9.80 o
   2  -4  10     1009.03     1088.00     27.01 o
   3  -4  10     1240.73     1216.27     29.21 o
   4  -4  10       30.57       23.17     12.44 o
   5  -4  10      885.49      882.36     28.27 o
   6  -4  10      985.77     1010.65     31.89 o
   7  -4  10       29.69       40.39     17.55 o
   8  -4  10      441.25      440.76     42.84 o
  -9  -3  10       75.37       64.19     29.50 o
  -8  -3  10       43.56       41.66     15.34 o
  -7  -3  10      583.12      525.12     24.31 o
  -6  -3  10      420.80      369.69     21.31 o
  -5  -3  10      740.53      703.08     22.86 o
  -4  -3  10     3578.67     3521.58     40.84 o
  -3  -3  10      260.14      244.55     17.22 o
  -2  -3  10     2725.90     2764.72     37.51 o
  -1  -3  10     4882.29     5007.52     50.89 o
   0  -3  10      273.13      285.40     16.23 o
   1  -3  10     1698.83     1647.21     47.34 o
   2  -3  10     5535.44     5354.74    100.92 o
   3  -3  10     1360.10     1392.46     32.75 o
   4  -3  10      581.57      579.91     23.97 o
   5  -3  10     1968.77     1949.06     39.36 o
   6  -3  10      276.19      260.76     25.53 o
   7  -3  10      270.07      247.33     20.63 o
   8  -3  10      331.07      314.67     33.05 o
 -10  -2  10       56.15       49.33     29.37 o
  -9  -2  10       31.05       24.10     15.77 o
  -8  -2  10      721.62      689.87     32.72 o
  -7  -2  10      506.06      501.86     23.08 o
  -6  -2  10      435.14      382.91     20.17 o
  -5  -2  10     4470.67     4462.85     60.79 o
  -4  -2  10     1373.99     1419.44     22.91 o
  -3  -2  10     1459.47     1484.35     28.75 o
  -2  -2  10     6682.54     6676.13     63.62 o
  -1  -2  10     2034.83     2087.60     26.79 o
   0  -2  10     1074.19     1091.15     23.35 o
   1  -2  10     2469.71     2317.67     55.74 o
   2  -2  10     4332.28     4137.30     55.98 o
   3  -2  10        6.17        8.24     10.07 o
   4  -2  10     1543.75     1533.65     32.58 o
   5  -2  10     1018.65      962.04     27.94 o
   6  -2  10       32.38       38.56     14.58 o
   7  -2  10      331.14      359.24     32.49 o
 -10  -1  10        4.60      -11.06     18.03 o
  -9  -1  10      641.68      619.16     26.71 o
  -8  -1  10      735.36      736.75     44.57 o
  -7  -1  10       28.06       23.24     12.45 o
  -6  -1  10     3751.22     3598.23     53.12 o
  -5  -1  10     3717.65     3803.85     51.68 o
  -4  -1  10       14.55       12.48      7.09 o
  -3  -1  10     5568.80     5485.20     66.25 o
  -2  -1  10     3256.14     3312.16     36.28 o
  -1  -1  10       57.67       49.57      6.62 o
   0  -1  10     1271.91     1275.58     19.26 o
   1  -1  10     2019.88     1960.00     31.02 o
   2  -1  10       64.09       80.11     10.20 o
   3  -1  10      231.00      219.68     15.69 o
   4  -1  10     1093.96     1166.44     41.23 o
   5  -1  10      155.24      161.65     21.74 o
   6  -1  10      101.37       66.36     23.13 o
   7  -1  10       42.19       28.59     25.99 o
 -11   0  10        8.95       30.31     20.43 o
 -10   0  10      294.26      300.19     22.21 o
  -9   0  10      462.61      478.58     25.05 o
  -8   0  10      375.95      363.65     21.79 o
  -7   0  10      894.71      839.19     25.40 o
  -6   0  10     2949.99     2876.08     44.77 o
  -5   0  10      121.16      124.73      8.92 o
  -4   0  10     1919.19     1963.87     26.44 o
  -3   0  10     3089.17     3089.76     42.88 o
  -2   0  10        8.41        9.39      7.47 o
  -1   0  10      635.90      663.65     18.63 o
   0   0  10      214.87      204.31     18.67 o
   1   0  10        3.93       37.03     12.95 o
   2   0  10        1.99       -7.62     12.99 o
   3   0  10        8.20        4.55     14.99 o
   4   0  10       66.86       53.49     17.85 o
   5   0  10        0.81      -15.59     20.01 o
   6   0  10       52.11       36.17     23.82 o
 -11   1  10       59.97       68.35     22.46 o
 -10   1  10      123.56      113.64     18.65 o
  -9   1  10      217.65      249.38     18.79 o
  -8   1  10        5.18        5.00     12.99 o
  -7   1  10      401.80      400.68     20.19 o
  -6   1  10      151.50      160.48     12.71 o
  -5   1  10      337.00      358.28     17.69 o
  -4   1  10     1254.04     1256.99     25.62 o
  -3   1  10       86.67       95.07      9.52 o
  -2   1  10       72.10       57.63      8.55 o
  -1   1  10        1.57      -11.65     11.65 o
   0   1  10      282.23      240.09     24.78 o
   1   1  10        3.25       11.91     13.47 o
   2   1  10      759.61      647.80     32.96 o
   3   1  10       80.14       80.95     18.75 o
   4   1  10       11.54       12.91     18.24 o
   5   1  10       33.76       52.41     21.35 o
   6   1  10      246.88      269.93     28.24 o
 -11   2  10       10.12       -2.38     24.39 o
 -10   2  10        0.04      -10.48     20.40 o
  -9   2  10       18.71       -9.49     18.02 o
  -8   2  10        3.57       -4.55     15.51 o
  -7   2  10       12.43       14.90     15.29 o
  -6   2  10       14.06       10.92     12.99 o
  -5   2  10        0.63       -3.97      8.87 o
  -4   2  10      795.32      794.32     20.85 o
  -3   2  10      328.91      353.86     16.13 o
  -2   2  10      416.45      449.90     26.51 o
  -1   2  10     2905.47     2681.68     59.43 o
   0   2  10      251.75      203.49     19.40 o
   1   2  10      960.22      851.55     35.21 o
   2   2  10     2062.31     1939.33     52.37 o
   3   2  10      236.24      213.41     22.96 o
   4   2  10      405.61      336.59     30.10 o
   5   2  10      260.63      289.51     30.28 o
   6   2  10      206.93      222.33     31.23 o
 -11   3  10       27.50      -22.31     23.00 o
 -10   3  10       36.01       53.36     21.66 o
  -9   3  10       99.48       94.94     20.05 o
  -8   3  10      283.29      319.78     29.02 o
  -7   3  10       16.43       17.46     15.20 o
  -6   3  10       66.58       43.40     15.98 o
  -5   3  10     2036.79     2015.86     33.96 o
  -4   3  10     3819.43     3780.27     51.21 o
  -3   3  10        1.05       12.99     12.86 o
  -2   3  10     3807.87     3624.88     71.64 o
  -1   3  10     3167.12     2984.05     64.36 o
   0   3  10      207.34      257.80     25.51 o
   1   3  10     3362.47     3321.12     72.38 o
   2   3  10     1329.88     1195.24     42.71 o
   3   3  10       57.23       46.39     19.79 o
   4   3  10      695.20      693.15     39.16 o
   5   3  10      448.45      382.16     36.56 o
   6   3  10        1.67      -19.84     29.19 o
 -11   4  10      130.44      144.75     26.25 o
 -10   4  10       28.58       -9.92     21.05 o
  -9   4  10      731.34      747.03     37.55 o
  -8   4  10      464.18      483.25     30.93 o
  -7   4  10       78.91       55.01     18.49 o
  -6   4  10     1339.68     1339.95     40.97 o
  -5   4  10      898.91      937.58     34.26 o
  -4   4  10     1028.23     1059.28     34.74 o
  -3   4  10     2036.30     2132.90     50.46 o
  -2   4  10     4362.23     3956.66     77.70 o
  -1   4  10      494.08      509.20     29.06 o
   0   4  10     1841.90     1789.94     50.11 o
   1   4  10     2039.31     1995.59     54.45 o
   2   4  10      181.44      145.84     22.00 o
   3   4  10      352.05      399.83     32.83 o
   4   4  10      520.12      537.96     38.81 o
   5   4  10       40.42       60.51     28.46 o
 -11   5  10       29.25       39.50     25.34 o
 -10   5  10      351.18      349.89     33.31 o
  -9   5  10      853.78      856.22     38.46 o
  -8   5  10      107.35      107.07     20.49 o
  -7   5  10      579.20      573.69     31.71 o
  -6   5  10     2129.65     2101.36     36.49 o
  -5   5  10      417.11      392.28     18.55 o
  -4   5  10      856.99      817.42     30.67 o
  -3   5  10     3026.63     2866.76     61.51 o
  -2   5  10     1965.30     1899.65     48.94 o
  -1   5  10      183.17      212.84     21.01 o
   0   5  10     2062.95     2138.83     57.17 o
   1   5  10      151.19      163.38     24.43 o
   2   5  10       44.46       66.70     23.04 o
   3   5  10       89.97       74.80     24.13 o
   4   5  10       37.05       59.17     27.42 o
   5   5  10        6.06      -16.72     31.62 o
 -11   6  10       58.65       12.99     25.30 o
 -10   6  10      504.16      478.05     37.77 o
  -9   6  10      303.13      319.78     30.97 o
  -8   6  10      127.26      138.99     23.04 o
  -7   6  10      503.26      481.30     32.62 o
  -6   6  10      683.93      648.19     20.88 o
  -5   6  10       57.20       60.90     14.60 o
  -4   6  10      574.74      525.35     27.16 o
  -3   6  10     1404.63     1299.97     40.28 o
  -2   6  10      138.37      130.98     19.58 o
  -1   6  10      659.57      616.31     33.26 o
   0   6  10      164.70      216.57     23.78 o
   1   6  10        0.16       24.60     20.96 o
   2   6  10       15.65      -22.65     24.30 o
   3   6  10        7.51       44.09     28.46 o
   4   6  10        0.25      -29.71     29.71 o
 -11   7  10      195.13      207.00     31.45 o
 -10   7  10      246.46      240.17     28.67 o
  -9   7  10        2.09       -7.32     21.96 o
  -8   7  10       44.05       43.05     21.22 o
  -7   7  10      141.51      142.59     23.35 o
  -6   7  10       77.99       94.90     17.28 o
  -5   7  10        0.66       -3.55     15.59 o
  -4   7  10       45.72       33.09     17.24 o
  -3   7  10      217.38      202.10     22.31 o
  -2   7  10       29.96       15.16     18.88 o
  -1   7  10       15.18       10.22     19.49 o
   0   7  10        5.81       -3.21     21.22 o
   1   7  10        0.82       12.34     23.26 o
   2   7  10       61.61       45.22     27.59 o
   3   7  10       99.69       82.25     33.91 o
 -11   8  10       52.89       -5.59     29.11 o
 -10   8  10        0.51       16.29     26.12 o
  -9   8  10        3.19       -0.69     23.56 o
  -8   8  10        3.36        4.59     23.35 o
  -7   8  10        4.79        5.41     20.14 o
  -6   8  10       37.15       29.58     17.24 o
  -5   8  10      137.12      167.62     20.70 o
  -4   8  10        1.76      -14.21     17.02 o
  -3   8  10       85.44       99.66     21.35 o
  -2   8  10      167.19      200.98     25.73 o
  -1   8  10       20.64      -21.92     21.92 o
   0   8  10        2.12       21.87     24.39 o
   1   8  10      185.92      215.53     31.36 o
   2   8  10      269.73      333.69     36.30 o
 -10   9  10        9.04       29.45     29.37 o
  -9   9  10       62.39       86.19     27.20 o
  -8   9  10       65.70       79.61     26.81 o
  -7   9  10        0.17       -4.33     23.26 o
  -6   9  10      320.31      282.80     25.77 o
  -5   9  10      195.66      164.33     23.00 o
  -4   9  10        0.61       -8.84     20.05 o
  -3   9  10      147.28      208.69     25.90 o
  -2   9  10      343.88      318.01     30.19 o
  -1   9  10       51.56        6.24     24.95 o
   0   9  10       39.62       67.05     30.02 o
  -9  10  10      205.86      256.42     35.13 o
  -8  10  10      101.78      112.66     29.11 o
  -6  10  10      551.52      612.85     38.94 o
  -5  10  10       32.86       44.48     24.13 o
  -4  10  10       32.08       28.24     24.26 o
  -3  10  10      307.43      278.20     31.45 o
  -2  10  10      105.85       67.74     27.37 o
  -6  11  10      202.91      214.58     31.36 o
  -5  11  10        0.14       36.08     28.07 o
  -1 -10  11        0.15      -30.84     30.84 o
   0 -10  11      113.01      148.83     33.78 o
   1 -10  11        4.80       -8.75     29.84 o
   2 -10  11       57.37       69.78     29.50 o
   3 -10  11       61.83       26.98     28.54 o
   4 -10  11       32.42       56.09     30.19 o
   5 -10  11       21.01       18.67     27.81 o
  -3  -9  11      235.43      217.95     34.95 o
  -2  -9  11        1.04       50.11     30.10 o
  -1  -9  11      379.11      396.15     36.64 o
   0  -9  11      389.16      419.54     44.31 o
   1  -9  11       80.36      116.38     28.15 o
   2  -9  11      569.96      579.62     43.88 o
   3  -9  11       82.00       64.37     19.29 o
   4  -9  11       12.16       -5.52     24.93 o
   5  -9  11      302.47      305.48     24.15 o
   6  -9  11      170.40      188.09     22.43 o
  -4  -8  11      466.49      444.61     43.44 o
  -3  -8  11       71.84       56.65     25.81 o
  -2  -8  11      455.19      418.97     41.19 o
  -1  -8  11     1433.39     1415.66     56.91 o
   0  -8  11       16.25        1.82     23.04 o
   1  -8  11     1194.01     1160.94     34.44 o
   2  -8  11      964.89     1002.79     67.68 o
   3  -8  11        1.75      -34.39     34.39 o
   4  -8  11      390.07      385.67     29.54 o
   5  -8  11      437.73      459.72     33.33 o
   6  -8  11       53.95       58.95     20.07 o
   7  -8  11      101.61       86.44     22.30 o
  -5  -7  11      723.55      730.05     47.21 o
  -4  -7  11      288.24      232.33     31.84 o
  -3  -7  11      148.64      116.25     26.25 o
  -2  -7  11     1975.79     2029.81     61.42 o
  -1  -7  11      628.75      686.58     29.68 o
   0  -7  11      392.78      386.70     25.24 o
   1  -7  11     2066.60     2072.38     41.99 o
   2  -7  11      212.29      207.39     17.99 o
   3  -7  11      185.63      224.38     18.67 o
   4  -7  11      340.17      353.05     26.59 o
   5  -7  11      155.81      151.58     18.80 o
   6  -7  11        0.38       -0.70     17.65 o
   7  -7  11      126.27      140.07     21.98 o
  -7  -6  11       54.43       57.35     33.01 o
  -6  -6  11      538.12      535.88     43.01 o
  -5  -6  11      593.31      483.29     39.63 o
  -4  -6  11        1.11       -4.20     22.74 o
  -3  -6  11     1106.86     1089.04     45.35 o
  -2  -6  11      997.73     1021.15     30.06 o
  -1  -6  11        7.69       16.37     18.47 o
   0  -6  11     1080.97     1061.09     29.24 o
   1  -6  11      439.11      434.94     21.65 o
   2  -6  11       90.56       93.72     14.00 o
   3  -6  11      336.55      316.39     21.52 o
   4  -6  11        4.14        8.26     14.21 o
   5  -6  11        8.86       13.01     28.13 o
   6  -6  11        0.38      -16.37     16.37 o
   7  -6  11       17.12       11.95     19.56 o
   8  -6  11        4.39      -25.04     29.89 o
  -7  -5  11      433.90      446.09     42.66 o
  -6  -5  11      466.92      367.78     36.99 o
  -5  -5  11      122.42      155.28     25.90 o
  -4  -5  11      494.68      455.79     34.35 o
  -3  -5  11      933.12      935.52     27.70 o
  -2  -5  11       38.95       39.27     12.92 o
  -1  -5  11     1020.20     1001.76     27.95 o
   0  -5  11      113.43      105.00     13.01 o
   1  -5  11       44.23       67.32     12.24 o
   2  -5  11       76.42       75.36     12.37 o
   3  -5  11       33.64       54.05     12.80 o
   4  -5  11      126.12      113.04     15.67 o
   5  -5  11       33.28       25.31     15.13 o
   6  -5  11      163.27      202.32     20.38 o
   7  -5  11        8.58       -3.56     18.30 o
   8  -5  11       19.89       -3.08     29.93 o
  -8  -4  11      137.52       92.56     32.18 o
  -7  -4  11      104.55       93.25     25.47 o
  -6  -4  11        8.04       16.42     14.06 o
  -5  -4  11        2.66      -12.44     12.44 o
  -4  -4  11       63.40       76.10     10.73 o
  -3  -4  11      231.89      205.45     11.80 o
  -2  -4  11        4.17       14.67      8.31 o
  -1  -4  11       41.22       33.42     13.47 o
   0  -4  11      116.45      103.73     15.61 o
   1  -4  11        4.38        0.73     17.87 o
   2  -4  11      385.65      386.13     20.92 o
   3  -4  11     1382.00     1350.91     46.48 o
   4  -4  11        0.22      -12.30     12.30 o
   5  -4  11      448.84      515.65     45.54 o
   6  -4  11      366.60      401.82     27.15 o
   7  -4  11        0.09       22.64     18.84 o
  -9  -3  11      119.81      110.28     32.23 o
  -8  -3  11        7.09       12.29     16.05 o
  -7  -3  11       32.49       28.45     24.34 o
  -6  -3  11      130.75      149.76     15.89 o
  -5  -3  11      195.36      192.91     19.27 o
  -4  -3  11      174.93      180.31     12.23 o
  -3  -3  11       12.31       11.28      8.36 o
  -2  -3  11      429.17      423.68     14.98 o
  -1  -3  11     1487.78     1543.65     30.85 o
   0  -3  11      221.26      214.51     15.38 o
   1  -3  11      462.77      475.91     21.33 o
   2  -3  11     3757.13     3756.20     53.26 o
   3  -3  11      217.47      200.31     18.75 o
   4  -3  11      577.32      546.51     24.78 o
   5  -3  11     1467.17     1518.61     36.55 o
   6  -3  11       99.05       85.41     27.11 o
   7  -3  11      158.29      177.67     31.40 o
  -9  -2  11        0.64       -0.42     16.54 o
  -8  -2  11      188.31      218.77     19.38 o
  -7  -2  11      425.86      415.86     28.15 o
  -6  -2  11      368.45      338.06     21.13 o
  -5  -2  11     1357.78     1368.22     30.77 o
  -4  -2  11      358.53      384.72     15.62 o
  -3  -2  11      279.57      282.83     15.14 o
  -2  -2  11     2176.50     2177.36     35.92 o
  -1  -2  11     1557.76     1549.92     23.75 o
   0  -2  11       10.26       25.86     15.29 o
   1  -2  11     4315.36     4066.68     82.47 o
   2  -2  11     1699.82     1689.54     48.77 o
   3  -2  11      388.05      367.78     30.19 o
   4  -2  11     2244.53     2223.51     60.34 o
   5  -2  11      955.78      964.77     42.75 o
   6  -2  11       77.19       17.28     24.34 o
   7  -2  11      297.46      339.36     34.43 o
 -10  -1  11        2.73        2.49     23.78 o
  -9  -1  11      303.89      279.77     47.26 o
  -8  -1  11     1283.40     1213.39     34.59 o
  -7  -1  11       13.86       14.56     12.99 o
  -6  -1  11     1734.86     1689.41     34.73 o
  -5  -1  11     1680.37     1803.42     34.25 o
  -4  -1  11       43.31       24.87      8.62 o
  -3  -1  11     2548.62     2686.26     46.45 o
  -2  -1  11     2153.76     2181.62     34.78 o
  -1  -1  11      265.27      271.94     16.34 o
   0  -1  11     1950.53     1887.83     31.50 o
   1  -1  11     3764.32     3697.17     75.84 o
   2  -1  11      375.39      388.05     27.59 o
   3  -1  11     1837.62     1868.08     51.02 o
   4  -1  11     1600.27     1587.01     48.47 o
   5  -1  11       13.97       43.49     20.40 o
   6  -1  11      242.48      301.07     30.54 o
   7  -1  11      114.70       96.20     29.67 o
 -10   0  11      145.79      154.93     26.12 o
  -9   0  11     1047.62     1067.99     32.99 o
  -8   0  11      230.11      226.09     29.91 o
  -7   0  11      884.56      877.15     36.99 o
  -6   0  11     1999.75     1988.49     51.24 o
  -5   0  11      365.60      386.43     22.70 o
  -4   0  11     1972.30     1979.45     33.70 o
  -3   0  11     2920.91     2844.81     45.26 o
  -2   0  11      288.64      292.70     27.57 o
  -1   0  11      145.19      141.49     11.47 o
   0   0  11     2030.15     2124.36     53.49 o
   1   0  11      998.21     1061.83     38.68 o
   2   0  11       33.73       24.21     15.33 o
   3   0  11      946.87      957.58     39.59 o
   4   0  11        0.29      -19.79     19.79 o
   5   0  11       29.52       24.95     22.87 o
   6   0  11       24.36       -3.08     24.47 o
 -11   1  11        7.04       28.80     25.12 o
 -10   1  11      631.88      651.22     40.20 o
  -9   1  11      541.34      505.12     33.39 o
  -8   1  11      236.89      157.58     22.31 o
  -7   1  11     2036.04     2047.22     53.32 o
  -6   1  11      855.63      885.33     35.47 o
  -5   1  11       96.92       92.37     11.02 o
  -4   1  11      741.27      731.72     21.25 o
  -3   1  11      439.07      439.96     18.01 o
  -2   1  11       32.36       38.45      8.94 o
  -1   1  11      529.88      558.83     28.89 o
   0   1  11      347.83      348.76     26.42 o
   1   1  11       88.76       45.87     16.63 o
   2   1  11       70.44       94.21     18.80 o
   3   1  11       60.04       66.01     18.75 o
   4   1  11      115.27      106.81     21.35 o
   5   1  11        8.49       -2.73     21.44 o
   6   1  11      139.90      176.63     30.84 o
 -11   2  11       84.44      112.66     28.98 o
 -10   2  11      525.56      609.38     36.60 o
  -9   2  11       54.85       73.16     21.92 o
  -8   2  11      474.90      471.77     31.14 o
  -7   2  11      897.72      918.12     38.07 o
  -6   2  11        3.10       -1.56     14.12 o
  -5   2  11       12.36       25.53     10.35 o
  -4   2  11        1.82        0.62     10.05 o
  -3   2  11        5.90        1.09      9.55 o
  -2   2  11      132.54      122.66     17.07 o
  -1   2  11       64.56       51.41     15.59 o
   0   2  11        9.25       29.02     14.42 o
   1   2  11      215.77      196.43     21.14 o
   2   2  11       76.92       70.60     18.71 o
   3   2  11       41.76       38.90     18.84 o
   4   2  11       13.91       16.37     21.79 o
   5   2  11      310.46      387.79     38.25 o
   6   2  11      144.16      113.44     29.58 o
 -11   3  11       47.50       38.90     24.21 o
 -10   3  11       51.57       54.45     23.56 o
  -9   3  11        7.77       14.99     18.80 o
  -8   3  11       35.28       70.17     19.49 o
  -7   3  11        0.26       29.37     16.07 o
  -6   3  11      118.55      119.55     19.14 o
  -5   3  11      314.13      292.58     17.91 o
  -4   3  11      181.37      205.25     13.54 o
  -3   3  11      510.84      503.95     29.32 o
  -2   3  11     1539.76     1400.55     43.92 o
  -1   3  11      583.12      552.12     31.71 o
   0   3  11      203.17      231.77     22.61 o
   1   3  11      757.87      620.08     34.48 o
   2   3  11      551.99      544.76     34.74 o
   3   3  11        7.41        1.56     20.62 o
   4   3  11      359.20      321.91     30.71 o
   5   3  11      479.59      516.08     42.14 o
   6   3  11       19.62       46.09     33.91 o
 -11   4  11        0.70      -24.34     24.34 o
 -10   4  11        1.61      -20.79     20.79 o
  -9   4  11       10.13       -8.75     20.66 o
  -8   4  11       30.64       56.18     18.71 o
  -7   4  11        6.77       -5.67     17.11 o
  -6   4  11      145.93      127.34     18.45 o
  -5   4  11      709.05      750.06     23.95 o
  -4   4  11        4.51       14.77     14.55 o
  -3   4  11     2293.10     2281.03     55.57 o
  -2   4  11     2510.89     2365.45     58.08 o
  -1   4  11        5.57       20.62     15.64 o
   0   4  11      952.98      887.58     37.94 o
   1   4  11     1118.55     1157.90     42.97 o
   2   4  11      149.42      146.57     23.48 o
   3   4  11      136.65      150.30     27.20 o
   4   4  11      629.90      681.11     44.66 o
   5   4  11      145.35      103.91     31.40 o
 -11   5  11        1.91      -16.37     24.52 o
 -10   5  11      153.54      226.79     28.63 o
  -9   5  11      165.14      154.80     24.13 o
  -8   5  11      117.07      102.26     22.39 o
  -7   5  11      145.15      118.59     20.92 o
  -6   5  11     1753.01     1683.65     49.94 o
  -5   5  11      831.45      828.37     30.73 o
  -4   5  11      630.72      614.62     31.06 o
  -3   5  11     2752.10     2594.40     61.03 o
  -2   5  11      460.04      490.57     30.41 o
  -1   5  11      604.42      582.35     33.31 o
   0   5  11     1389.33     1452.65     49.25 o
   1   5  11      388.84      404.85     33.70 o
   2   5  11        1.64       33.39     22.26 o
   3   5  11      371.48      313.81     32.88 o
   4   5  11      157.91      161.52     33.48 o
 -11   6  11       19.55        4.94     26.72 o
 -10   6  11      239.67      243.16     30.93 o
  -9   6  11      243.10      252.65     27.85 o
  -8   6  11        0.29       28.33     21.53 o
  -7   6  11      407.86      459.17     33.09 o
  -6   6  11     1367.02     1318.67     30.54 o
  -5   6  11       51.46       45.00     16.98 o
  -4   6  11     1005.11     1076.21     38.59 o
  -3   6  11     1268.31     1249.17     41.41 o
  -2   6  11       55.08       30.45     18.32 o
  -1   6  11      579.27      589.11     35.13 o
   0   6  11      475.43      429.46     35.13 o
   1   6  11       29.35      -12.17     23.78 o
   2   6  11       40.73       27.98     25.99 o
   3   6  11      111.99      177.54     32.44 o
 -11   7  11       82.00      105.60     30.97 o
 -10   7  11      119.76      137.48     27.42 o
  -9   7  11       22.34      -23.56     23.56 o
  -8   7  11       73.25       33.83     22.87 o
  -7   7  11      640.61      612.89     37.51 o
  -6   7  11      162.98      177.97     19.01 o
  -5   7  11       79.51       74.07     17.59 o
  -4   7  11      849.33      753.92     34.61 o
  -3   7  11      214.85      217.39     23.91 o
  -2   7  11      270.54      295.40     29.50 o
  -1   7  11       50.17       -0.04     20.27 o
   0   7  11        4.84       -9.27     22.57 o
   1   7  11        0.32       -6.06     26.12 o
   2   7  11        1.50       29.15     31.14 o
 -10   8  11       66.24       78.18     30.02 o
  -9   8  11        0.90       22.57     25.21 o
  -8   8  11      111.40       97.93     26.94 o
  -7   8  11      184.79      190.49     25.94 o
  -6   8  11       23.18       41.80     18.84 o
  -5   8  11       61.92       53.36     20.62 o
  -4   8  11      186.05      150.43     23.74 o
  -3   8  11        3.99       14.77     20.49 o
  -2   8  11        5.01        7.75     21.74 o
  -1   8  11        4.86       16.59     23.39 o
   0   8  11        0.00        1.26     25.77 o
   1   8  11       85.93       91.61     31.19 o
  -9   9  11       31.23       34.82     28.46 o
  -8   9  11        7.16      -13.64     26.85 o
  -7   9  11      113.04      138.91     26.68 o
  -6   9  11       21.54       14.51     21.53 o
  -5   9  11       16.08      -15.68     21.27 o
  -4   9  11        9.56       16.55     23.26 o
  -3   9  11       89.86       64.28     25.43 o
  -2   9  11       65.77       60.08     26.64 o
  -1   9  11       41.01       71.60     28.07 o
  -8  10  11        0.64       25.64     29.28 o
  -6  10  11       63.38       53.93     25.34 o
  -5  10  11       16.25       11.17     24.95 o
  -4  10  11       58.81       61.68     27.50 o
  -3  10  11       97.04      149.22     29.93 o
   1 -10  12        1.36        2.21     30.84 o
   2 -10  12       80.00       86.50     31.27 o
   3 -10  12        0.29       23.91     32.01 o
  -2  -9  12       15.00        1.95     30.49 o
  -1  -9  12       42.47       13.47     29.19 o
   0  -9  12       12.21       -5.63     27.98 o
   1  -9  12        0.12       -6.76     28.50 o
   2  -9  12        0.29       -9.13     27.44 o
   3  -9  12      180.39      233.51     22.93 o
   4  -9  12       31.89       11.99     20.18 o
   5  -9  12       74.13       74.88     21.82 o
  -4  -8  12      204.25      192.44     34.09 o
  -3  -8  12      100.83       51.59     28.02 o
  -2  -8  12      244.88      238.27     32.27 o
  -1  -8  12      446.20      486.28     43.62 o
   0  -8  12       16.43       18.58     17.40 o
   1  -8  12      291.76      277.15     21.74 o
   2  -8  12      391.38      435.84     33.33 o
   3  -8  12      133.46      145.04     20.25 o
   4  -8  12       84.34       86.52     19.29 o
   5  -8  12      408.30      407.22     28.33 o
   6  -8  12       83.57       71.58     21.65 o
  -5  -7  12      716.55      747.25     48.42 o
  -4  -7  12      400.65      363.66     35.26 o
  -3  -7  12      203.56      215.44     28.37 o
  -2  -7  12     1241.66     1291.22     51.02 o
  -1  -7  12      407.95      401.38     24.89 o
   0  -7  12      339.70      281.05     20.72 o
   1  -7  12      831.74      923.62     31.78 o
   2  -7  12      532.74      555.83     53.17 o
   3  -7  12       22.39       22.68     22.59 o
   4  -7  12      727.43      740.28     29.84 o
   5  -7  12      552.51      549.09     28.33 o
   6  -7  12       12.00       39.85     29.24 o
   7  -7  12      342.52      383.39     27.78 o
  -6  -6  12      622.01      632.29     46.00 o
  -5  -6  12      980.60     1005.53     49.42 o
  -4  -6  12        2.23       -5.59     23.69 o
  -3  -6  12     1792.37     1792.06     56.35 o
  -2  -6  12     1351.25     1432.20     34.95 o
  -1  -6  12       42.96       44.79     14.96 o
   0  -6  12     1381.10     1388.21     36.36 o
   1  -6  12     1021.79      959.54     28.79 o
   2  -6  12        0.50      -13.68     13.68 o
   3  -6  12      292.87      277.95     34.20 o
   4  -6  12      751.87      711.80     27.80 o
   5  -6  12      113.84       83.77     27.76 o
   6  -6  12      168.88      186.98     21.43 o
   7  -6  12      176.21      196.03     23.23 o
  -7  -5  12      327.04      325.16     36.08 o
  -6  -5  12      922.41      817.59     46.04 o
  -5  -5  12       48.34       29.41     23.78 o
  -4  -5  12     1271.81     1249.63     33.49 o
  -3  -5  12     2287.25     2256.26     42.14 o
  -2  -5  12       74.27       74.44     14.65 o
  -1  -5  12      935.36      954.76     28.61 o
   0  -5  12      924.10      922.08     27.24 o
   1  -5  12      156.75      143.42     14.57 o
   2  -5  12      142.27      137.27     14.29 o
   3  -5  12      174.50      169.73     17.30 o
   4  -5  12      125.91      147.27     26.68 o
   5  -5  12        1.27       16.14     16.48 o
   6  -5  12      110.17      163.73     31.14 o
   7  -5  12        1.36        3.64     31.84 o
  -8  -4  12       75.14       59.43     32.88 o
  -7  -4  12      535.56      532.89     41.75 o
  -6  -4  12      308.57      308.68     21.77 o
  -5  -4  12      297.61      283.32     27.40 o
  -4  -4  12     1535.05     1510.69     33.49 o
  -3  -4  12      250.35      240.01     18.88 o
  -2  -4  12      265.43      318.47     38.05 o
  -1  -4  12      464.91      469.07     46.32 o
   0  -4  12       11.71       28.12     15.35 o
   1  -4  12       32.07       19.55     17.41 o
   2  -4  12        7.37       13.64     11.99 o
   3  -4  12        7.34        8.58     19.27 o
   4  -4  12       21.75       45.26     22.22 o
   5  -4  12        2.76       -2.69     23.52 o
   6  -4  12       12.50       23.48     26.29 o
   7  -4  12        5.74        7.28     31.01 o
  -8  -3  12      143.10      151.04     19.61 o
  -7  -3  12       81.12       55.84     16.90 o
  -6  -3  12        0.62      -13.02     14.73 o
  -5  -3  12      294.73      270.18     17.17 o
  -4  -3  12      141.02      142.12     11.45 o
  -3  -3  12      634.99      624.66     18.45 o
  -2  -3  12      130.20      141.09     10.25 o
  -1  -3  12      183.81      202.19     22.05 o
   0  -3  12      230.85      203.44     21.44 o
   1  -3  12      159.50      144.71     21.40 o
   2  -3  12      372.74      354.70     31.36 o
   3  -3  12       87.34       33.13     20.79 o
   4  -3  12      340.66      352.66     36.30 o
   5  -3  12      337.02      340.88     33.35 o
   6  -3  12       32.04        2.77     27.24 o
   7  -3  12       15.56        6.50     29.93 o
  -9  -2  12        4.92       -1.04     18.21 o
  -8  -2  12        5.72       -9.74     33.01 o
  -7  -2  12       11.17       13.21     14.76 o
  -6  -2  12        0.34       -7.01     15.59 o
  -5  -2  12       30.80       35.60     16.59 o
  -4  -2  12      257.11      266.34     22.85 o
  -3  -2  12       54.64       50.78     23.80 o
  -2  -2  12      691.56      666.91     22.20 o
  -1  -2  12      953.91      869.70     37.64 o
   0  -2  12        8.36       13.12     16.55 o
   1  -2  12     2756.02     2714.04     65.23 o
   2  -2  12      395.15      343.13     28.72 o
   3  -2  12       28.85        5.98     18.88 o
   4  -2  12      912.84      901.44     41.67 o
   5  -2  12      322.59      344.60     30.45 o
   6  -2  12        0.90        8.19     25.60 o
   7  -2  12      185.71      230.91     35.34 o
 -10  -1  12        2.19       -4.94     26.12 o
  -9  -1  12      119.69      111.58     24.82 o
  -8  -1  12      305.45      311.69     29.02 o
  -7  -1  12       24.68       17.85     19.23 o
  -6  -1  12      565.03      556.28     32.27 o
  -5  -1  12      798.79      751.15     35.56 o
  -4  -1  12       28.91       29.79     10.92 o
  -3  -1  12     1234.08     1167.72     27.97 o
  -2  -1  12     3375.39     3235.01     46.50 o
  -1  -1  12      715.56      646.24     21.06 o
   0  -1  12     3274.47     3222.19     70.34 o
   1  -1  12     3350.49     3249.74     71.60 o
   2  -1  12       29.74       46.69     16.89 o
   3  -1  12      990.43     1027.40     40.28 o
   4  -1  12      802.07      905.04     40.58 o
   5  -1  12       41.52       36.86     23.26 o
   6  -1  12      137.13      100.36     27.72 o
   7  -1  12      289.11      329.44     36.56 o
 -10   0  12      122.94      147.87     27.72 o
  -9   0  12      753.25      752.53     41.93 o
  -8   0  12       17.67       16.94     19.97 o
  -7   0  12      468.28      441.28     32.75 o
  -6   0  12     2122.06     2057.66     53.23 o
  -5   0  12      602.73      619.84     23.20 o
  -4   0  12      776.45      759.23     23.47 o
  -3   0  12     3004.56     2900.57     74.13 o
  -2   0  12     2342.63     2309.01     36.99 o
  -1   0  12      915.82      992.32     24.60 o
   0   0  12     3303.71     3225.01     46.17 o
   1   0  12     1294.08     1226.34     42.49 o
   2   0  12      521.87      517.34     32.79 o
   3   0  12     1171.04     1193.98     44.66 o
   4   0  12      112.15      125.74     24.60 o
   5   0  12        7.42       33.78     24.04 o
   6   0  12       84.86       55.92     26.68 o
 -10   1  12      883.30      868.70     45.78 o
  -9   1  12      255.93      327.23     30.71 o
  -8   1  12      271.14      245.07     26.55 o
  -7   1  12     1121.64     1147.86     41.32 o
  -6   1  12      900.53      927.65     37.77 o
  -5   1  12       21.55       21.98     10.79 o
  -4   1  12     1762.04     1771.12     69.52 o
  -3   1  12     2699.71     2723.35     41.79 o
  -2   1  12        8.29        2.72      9.72 o
  -1   1  12     2011.91     2025.91     51.46 o
   0   1  12     2067.97     2141.65     54.62 o
   1   1  12       17.71       50.24     16.63 o
   2   1  12     1038.99     1005.31     40.24 o
   3   1  12      135.81      114.52     20.92 o
   4   1  12        0.35       10.87     20.05 o
   5   1  12        4.97       -2.12     24.13 o
   6   1  12        7.83       -6.93     29.50 o
 -11   2  12      381.14      391.17     37.08 o
 -10   2  12      415.37      429.28     35.13 o
  -9   2  12        9.71       -1.04     22.70 o
  -8   2  12      776.94      776.22     37.90 o
  -7   2  12      757.90      787.53     37.86 o
  -6   2  12       22.73       26.59     16.29 o
  -5   2  12      467.77      486.60     21.01 o
  -4   2  12     1310.68     1295.90     38.90 o
  -3   2  12      482.67      475.98     19.75 o
  -2   2  12       91.82       99.40     17.89 o
  -1   2  12      676.24      688.73     33.65 o
   0   2  12      191.14      167.58     20.66 o
   1   2  12      151.84      176.55     22.31 o
   2   2  12       20.97       -4.72     18.62 o
   3   2  12        5.45        3.08     21.48 o
   4   2  12        2.72        1.21     23.61 o
   5   2  12       92.51      127.26     28.33 o
   6   2  12        2.76      -13.21     29.58 o
 -11   3  12      228.46      145.71     28.28 o
 -10   3  12       10.91       32.44     25.25 o
  -9   3  12      233.14      239.83     27.03 o
  -8   3  12      438.52      495.08     35.21 o
  -7   3  12        7.34       14.77     17.76 o
  -6   3  12       42.70       41.45     17.50 o
  -5   3  12       88.99       85.11     14.55 o
  -4   3  12      120.67      122.28     12.90 o
  -3   3  12       24.79       27.63     15.98 o
  -2   3  12        2.05       41.49     16.37 o
  -1   3  12       18.05        2.04     16.16 o
   0   3  12        0.13      -14.99     17.28 o
   1   3  12      129.52      117.86     21.74 o
   2   3  12      196.85      193.61     25.12 o
   3   3  12       30.23       37.51     22.65 o
   4   3  12      269.50      267.77     32.79 o
   5   3  12      201.92      151.29     34.09 o
 -11   4  12       47.84       77.62     28.67 o
 -10   4  12        1.84      -20.70     23.22 o
  -9   4  12       66.72       45.44     23.30 o
  -8   4  12       27.47       29.28     20.14 o
  -7   4  12        2.48      -11.95     18.62 o
  -6   4  12      167.96      199.94     21.92 o
  -5   4  12      138.30      120.68     14.20 o
  -4   4  12       64.12       59.00     12.02 o
  -3   4  12       36.38       37.21     17.93 o
  -2   4  12      197.13      209.25     22.26 o
  -1   4  12        1.61        9.18     17.37 o
   0   4  12      171.28      161.13     24.26 o
   1   4  12      631.01      623.15     37.86 o
   2   4  12      230.18      202.27     27.94 o
   3   4  12      157.19      227.83     31.27 o
   4   4  12      474.66      511.23     44.92 o
 -11   5  12        0.82      -15.55     25.99 o
 -10   5  12       12.71       45.87     25.30 o
  -9   5  12      126.76      122.36     25.08 o
  -8   5  12      183.93      207.95     26.33 o
  -7   5  12      118.79      114.04     22.48 o
  -6   5  12     1338.82     1402.41     47.08 o
  -5   5  12      188.45      220.85     15.56 o
  -4   5  12      781.78      917.12     38.77 o
  -3   5  12      852.54      866.40     38.38 o
  -2   5  12       98.58      108.89     21.22 o
  -1   5  12      130.66      115.34     22.48 o
   0   5  12      791.21      785.15     40.02 o
   1   5  12      436.84      432.53     35.26 o
   2   5  12       38.64       65.49     26.07 o
   3   5  12      447.75      436.00     43.66 o
 -10   6  12       89.47      101.53     28.15 o
  -9   6  12      217.88      217.00     28.67 o
  -8   6  12        1.14      -22.39     22.39 o
  -7   6  12      750.43      764.53     39.98 o
  -6   6  12      720.27      748.46     37.47 o
  -5   6  12        0.35       -6.71     17.63 o
  -4   6  12     1541.13     1580.26     48.86 o
  -3   6  12      827.72      828.63     38.85 o
  -2   6  12        8.92       21.74     20.27 o
  -1   6  12      316.35      325.98     30.75 o
   0   6  12      615.73      626.66     40.71 o
   1   6  12       90.35      112.96     27.55 o
   2   6  12      297.78      246.37     33.39 o
 -10   7  12      199.88      254.21     31.97 o
  -9   7  12       50.25       59.56     27.07 o
  -8   7  12      242.27      225.40     28.59 o
  -7   7  12      829.60      874.42     43.92 o
  -6   7  12      105.28      113.43     15.77 o
  -5   7  12      459.57      462.55     33.52 o
  -4   7  12      929.37      933.24     40.80 o
  -3   7  12       51.21       37.94     20.49 o
  -2   7  12       19.08       -7.19     21.61 o
  -1   7  12      267.08      301.94     32.23 o
   0   7  12      173.90      210.59     30.71 o
   1   7  12        0.87      -27.07     28.59 o
 -10   8  12      207.60      204.09     33.74 o
  -9   8  12        6.60       20.44     27.07 o
  -8   8  12      446.35      494.34     41.54 o
  -7   8  12      223.10      296.79     31.01 o
  -6   8  12       15.03       32.40     21.09 o
  -5   8  12      336.70      325.94     32.10 o
  -4   8  12      116.35      132.24     24.65 o
  -3   8  12        0.52        5.02     22.52 o
  -2   8  12       45.33       66.49     25.30 o
  -1   8  12       41.06       35.99     26.72 o
   0   8  12       50.74       22.87     30.41 o
  -8   9  12      191.67      197.51     34.56 o
  -7   9  12       70.10       39.03     26.07 o
  -6   9  12       59.52       -7.10     23.52 o
  -5   9  12       51.74       24.47     23.69 o
  -4   9  12        0.01      -24.39     24.39 o
  -3   9  12        0.93       -8.92     25.43 o
  -2   9  12       10.64      -15.12     26.46 o
  -6  10  12        0.06      -26.51     26.51 o
  -5  10  12        2.79       12.86     27.46 o
  -1  -9  13      101.57      132.67     31.97 o
   0  -9  13       15.47       19.53     30.49 o
   1  -9  13      114.28      125.44     32.05 o
   2  -9  13        0.57       30.39     21.72 o
   3  -9  13       80.07       51.63     21.93 o
   4  -9  13        4.40       -4.61     22.42 o
  -3  -8  13       14.76       23.43     28.24 o
  -2  -8  13        0.59       25.86     28.89 o
  -1  -8  13        4.97        0.69     26.68 o
   0  -8  13       48.62       45.73     19.63 o
   1  -8  13        1.31      -11.33     17.71 o
   2  -8  13      214.56      244.39     22.80 o
   3  -8  13       70.88       60.65     20.48 o
   4  -8  13      111.65      110.34     21.23 o
   5  -8  13      350.16      424.78     37.62 o
  -4  -7  13       52.82       56.74     28.76 o
  -3  -7  13       79.95       85.15     27.07 o
  -2  -7  13      178.48      146.60     19.81 o
  -1  -7  13      134.40      141.03     19.36 o
   0  -7  13        3.22      -16.25     16.25 o
   1  -7  13      501.18      537.81     28.61 o
   2  -7  13      486.11      470.07     26.50 o
   3  -7  13       34.40       31.22     17.60 o
   4  -7  13      906.15      975.80     33.36 o
   5  -7  13      235.43      248.30     23.32 o
   6  -7  13       17.75       -2.34     31.01 o
  -6  -6  13      214.93      186.42     34.22 o
  -5  -6  13      328.34      333.17     34.61 o
  -4  -6  13       68.94       80.48     26.12 o
  -3  -6  13      751.71      773.30     30.82 o
  -2  -6  13      598.52      607.25     27.99 o
  -1  -6  13        1.56      -20.14     20.14 o
   0  -6  13      603.50      584.13     83.51 o
   1  -6  13      962.05     1030.78     52.89 o
   2  -6  13      104.54      108.32     22.31 o
   3  -6  13      653.56      630.35     27.41 o
   4  -6  13      923.38      975.29     50.33 o
   5  -6  13        0.05       16.33     27.98 o
   6  -6  13      287.43      335.59     38.59 o
  -7  -5  13      217.42      243.12     34.52 o
  -6  -5  13      901.14      922.54     49.25 o
  -5  -5  13       43.74        8.06     24.43 o
  -4  -5  13      546.88      487.06     36.82 o
  -3  -5  13     1543.75     1512.90     35.94 o
  -2  -5  13       34.09       41.46     14.47 o
  -1  -5  13      515.55      534.74     25.96 o
   0  -5  13     1592.58     1598.03     37.90 o
   1  -5  13      251.01      253.73     26.72 o
   2  -5  13      168.44      113.74     23.69 o
   3  -5  13     1034.19     1107.10     48.34 o
   4  -5  13      201.85      181.05     29.84 o
   5  -5  13      222.69      251.78     35.00 o
   6  -5  13      189.88      157.36     34.74 o
  -7  -4  13      920.64      881.35     32.52 o
  -6  -4  13      433.20      423.15     62.80 o
  -5  -4  13      191.26      176.28     18.45 o
  -4  -4  13      787.16      818.42     33.13 o
  -3  -4  13      238.36      197.08     23.69 o
  -2  -4  13       44.47       45.05     19.79 o
  -1  -4  13     1003.70      933.76     39.37 o
   0  -4  13      844.48      859.60     40.20 o
   1  -4  13        1.78       30.32     21.70 o
   2  -4  13      435.04      400.22     34.09 o
   3  -4  13      474.87      364.83     33.91 o
   4  -4  13        1.35      -12.78     22.65 o
   5  -4  13      147.37      202.23     30.23 o
   6  -4  13        8.85       75.02     29.63 o
  -8  -3  13      469.78      495.25     39.42 o
  -7  -3  13      520.73      548.87     38.81 o
  -6  -3  13        4.68       13.38     20.01 o
  -5  -3  13     1084.01     1032.81     41.41 o
  -4  -3  13      147.44      169.85     15.94 o
  -3  -3  13       65.81       33.76     12.33 o
  -2  -3  13       82.06       67.83     20.23 o
  -1  -3  13       17.66       15.77     19.06 o
   0  -3  13       12.94      -16.89     16.89 o
   1  -3  13        5.11       -0.30     18.06 o
   2  -3  13       39.57       44.57     20.53 o
   3  -3  13        7.71      -20.88     20.88 o
   4  -3  13        0.10      -18.32     23.22 o
   5  -3  13       17.70       -5.85     25.64 o
   6  -3  13       26.50       11.13     29.50 o
  -9  -2  13       97.46      117.34     30.45 o
  -8  -2  13      275.89      264.95     28.98 o
  -7  -2  13       76.78       88.97     22.70 o
  -6  -2  13      283.73      276.08     27.42 o
  -5  -2  13      277.38      241.91     23.52 o
  -4  -2  13        7.56       -1.05     11.77 o
  -3  -2  13        2.01       -4.72     11.89 o
  -2  -2  13      115.99      118.86     13.17 o
  -1  -2  13      304.65      292.11     29.37 o
   0  -2  13      127.77      108.80     20.66 o
   1  -2  13       59.41       84.85     19.88 o
   2  -2  13      195.72      149.78     22.74 o
   3  -2  13        0.09        8.53     19.79 o
   4  -2  13      223.09      200.50     28.07 o
   5  -2  13      175.02      186.77     29.19 o
   6  -2  13        7.85       13.04     28.15 o
  -9  -1  13        1.91      -10.14     23.35 o
  -8  -1  13       22.66       16.42     22.96 o
  -7  -1  13       12.41       14.90     20.36 o
  -6  -1  13        0.75       20.14     18.80 o
  -5  -1  13      186.77      208.25     22.61 o
  -4  -1  13       29.06       32.84     12.02 o
  -3  -1  13      643.90      584.50     29.17 o
  -2  -1  13     1234.38     1257.18     28.11 o
  -1  -1  13       21.54       21.92     16.42 o
   0  -1  13      905.48      884.55     38.59 o
   1  -1  13      888.11      838.90     37.64 o
   2  -1  13       15.26      -13.90     17.72 o
   3  -1  13      258.74      249.10     26.33 o
   4  -1  13      565.86      499.23     37.47 o
   5  -1  13      128.10      117.94     28.20 o
   6  -1  13       85.26       90.70     30.32 o
 -10   0  13       35.72       -5.15     25.25 o
  -9   0  13       41.48       45.09     25.34 o
  -8   0  13       38.02       21.96     20.44 o
  -7   0  13       26.45       24.60     20.27 o
  -6   0  13      728.65      706.19     34.69 o
  -5   0  13      323.55      314.67     24.52 o
  -4   0  13      263.97      277.59     16.15 o
  -3   0  13     2561.83     2712.84     47.17 o
  -2   0  13      576.04      607.83     21.73 o
  -1   0  13     1454.55     1396.57     29.09 o
   0   0  13     2060.68     2063.03     56.57 o
   1   0  13      369.44      326.20     30.41 o
   2   0  13      254.29      270.80     26.64 o
   3   0  13      579.07      623.98     38.20 o
   4   0  13      448.97      474.72     37.77 o
   5   0  13        1.29       -9.53     25.43 o
   6   0  13      262.93      320.04     35.86 o
 -10   1  13       90.53       86.67     29.15 o
  -9   1  13       62.59       78.87     23.30 o
  -8   1  13       23.70        5.41     21.83 o
  -7   1  13      621.42      604.36     35.52 o
  -6   1  13      839.39      862.85     39.59 o
  -5   1  13        6.16       19.10     12.47 o
  -4   1  13     1911.46     1887.44     35.43 o
  -3   1  13     2820.76     2885.32     48.90 o
  -2   1  13       91.25      112.03     31.77 o
  -1   1  13     2757.61     2740.86     56.13 o
   0   1  13     1459.94     1428.23     44.96 o
   1   1  13       46.71       69.52     18.28 o
   2   1  13      520.59      464.37     31.84 o
   3   1  13      473.31      429.72     33.52 o
   4   1  13       70.20       99.32     25.64 o
   5   1  13      153.50      113.09     31.88 o
 -10   2  13       88.39      114.95     27.50 o
  -9   2  13        2.34        4.55     23.48 o
  -8   2  13      403.29      417.80     35.39 o
  -7   2  13      840.51      862.94     40.93 o
  -6   2  13      251.83      243.16     23.39 o
  -5   2  13      533.47      496.54     22.70 o
  -4   2  13     2523.92     2579.00     42.25 o
  -3   2  13      263.34      255.72     16.99 o
  -2   2  13      645.05      672.45     22.45 o
  -1   2  13     1675.21     1615.95     49.03 o
   0   2  13      146.77      153.98     21.79 o
   1   2  13      163.98      161.99     23.17 o
   2   2  13      162.41      210.76     26.38 o
   3   2  13       68.38       67.74     24.43 o
   4   2  13       21.31       29.28     25.38 o
   5   2  13       66.10       78.74     29.06 o
 -10   3  13       41.40       54.01     27.72 o
  -9   3  13       40.67       67.14     24.13 o
  -8   3  13      305.78      337.20     34.52 o
  -7   3  13      235.71      243.29     25.12 o
  -6   3  13        3.65       14.08     18.54 o
  -5   3  13      952.41      940.73     25.91 o
  -4   3  13      259.44      258.25     16.45 o
  -3   3  13        5.37      -10.22     10.89 o
  -2   3  13      521.84      479.27     31.06 o
  -1   3  13      158.96      188.15     22.91 o
   0   3  13       26.41        3.29     18.80 o
   1   3  13        2.28        2.99     19.53 o
   2   3  13        0.16      -16.16     22.31 o
   3   3  13       28.99       31.45     25.69 o
   4   3  13       50.82       68.78     30.32 o
 -10   4  13        0.79       -0.95     24.30 o
  -9   4  13       67.98       71.08     25.69 o
  -8   4  13       65.24       76.23     22.65 o
  -7   4  13       71.34       87.62     22.22 o
  -6   4  13       37.79        8.58     17.59 o
  -5   4  13      571.72      604.74     24.69 o
  -4   4  13        2.60        9.21     11.87 o
  -3   4  13       66.82       39.50     18.93 o
  -2   4  13        1.41       26.42     18.58 o
  -1   4  13       52.71       53.93     21.35 o
   0   4  13       40.26       27.81     21.74 o
   1   4  13       92.52       94.29     24.95 o
   2   4  13       18.43       -5.80     23.87 o
   3   4  13      150.71      199.68     31.88 o
 -10   5  13        5.10       -3.55     26.12 o
  -9   5  13        6.36       -8.84     22.57 o
  -8   5  13       50.89       92.04     24.65 o
  -7   5  13      126.36      127.30     23.17 o
  -6   5  13       89.48       87.49     21.70 o
  -5   5  13      109.62      120.30     15.04 o
  -4   5  13      180.47      147.27     23.17 o
  -3   5  13       56.26       31.62     19.88 o
  -2   5  13      102.57       88.62     21.74 o
  -1   5  13       21.48       -0.35     20.53 o
   0   5  13      368.52      343.00     35.99 o
   1   5  13      209.87      188.24     30.97 o
   2   5  13       84.78       76.54     30.10 o
   3   5  13      246.31      211.15     36.43 o
 -10   6  13       29.54      -16.81     26.85 o
  -9   6  13       50.12       54.58     26.16 o
  -8   6  13       60.69       45.48     25.21 o
  -7   6  13      388.06      347.16     30.75 o
  -6   6  13       88.81       99.62     23.30 o
  -5   6  13       21.68       46.52     21.09 o
  -4   6  13      390.49      380.51     35.52 o
  -3   6  13      413.39      436.78     36.17 o
  -2   6  13       20.43       26.12     22.18 o
  -1   6  13      412.86      370.46     36.69 o
   0   6  13      716.57      694.36     43.83 o
   1   6  13       14.00      -27.03     27.03 o
   2   6  13      203.82      232.25     36.64 o
  -9   7  13        3.85      -26.90     26.90 o
  -8   7  13      245.46      280.93     30.28 o
  -7   7  13      327.03      335.03     32.79 o
  -6   7  13       14.21       20.53     21.35 o
  -5   7  13      247.48      231.81     27.33 o
  -4   7  13      351.70      338.58     35.39 o
  -3   7  13      180.77      229.65     28.15 o
  -2   7  13       45.88       43.70     26.03 o
  -1   7  13      701.79      734.04     45.96 o
   0   7  13      227.82      304.41     35.00 o
  -9   8  13       84.45       92.60     29.37 o
  -8   8  13      364.38      433.96     42.19 o
  -7   8  13      145.89       99.19     27.59 o
  -5   8  13      244.91      283.92     31.01 o
  -4   8  13      146.80      163.94     29.50 o
  -3   8  13       31.69        7.28     27.37 o
  -2   8  13      123.93      179.54     33.09 o
  -1   8  13      364.79      363.23     38.77 o
  -7   9  13        6.07      -25.99     25.99 o
  -6   9  13      101.94       88.40     28.20 o
  -5   9  13       88.07       67.18     27.11 o
  -4   9  13       67.58       72.90     28.11 o
  -3   9  13        6.80       20.27     28.98 o
  -2  -8  14      259.74      163.03     34.43 o
  -1  -8  14       26.84        3.94     28.85 o
   0  -8  14       82.45      101.88     21.54 o
   1  -8  14        4.46        4.92     20.17 o
   2  -8  14       13.76       -1.79     21.96 o
   3  -8  14        2.59       -1.82     20.75 o
   4  -8  14       21.94       49.51     35.04 o
  -4  -7  14        2.71       -8.84     28.89 o
  -3  -7  14       66.51       -2.43     27.07 o
  -2  -7  14        7.94        4.44     19.70 o
  -1  -7  14      149.29      155.01     22.85 o
   0  -7  14       24.90       24.54     19.36 o
   1  -7  14      213.02      238.01     33.83 o
   2  -7  14      191.62      214.06     33.39 o
   3  -7  14       22.36       -5.37     28.89 o
   4  -7  14      169.97      130.68     32.57 o
   5  -7  14       55.26       36.73     33.39 o
  -5  -6  14       78.12       91.65     29.89 o
  -4  -6  14       41.35       62.37     26.77 o
  -3  -6  14       16.25        9.23     25.43 o
  -2  -6  14      264.97      302.29     30.97 o
  -1  -6  14       92.27       58.73     26.51 o
   0  -6  14      295.70      340.92     36.04 o
   1  -6  14      831.93      798.18     44.74 o
   2  -6  14       36.06       53.32     27.68 o
   3  -6  14      546.23      556.62     44.09 o
   4  -6  14      230.79      263.17     35.30 o
   5  -6  14        5.31       10.09     29.97 o
  -3  -5  14      659.22      643.08     42.06 o
  -2  -5  14      291.44      310.91     30.36 o
  -1  -5  14      332.15      319.70     30.84 o
   0  -5  14     1228.59     1168.34     49.29 o
   1  -5  14      424.20      441.11     35.95 o
   2  -5  14      393.28      379.95     36.12 o
   3  -5  14     1060.07     1204.34     51.67 o
   4  -5  14      105.54       84.98     30.23 o
   5  -5  14      104.31      101.61     33.52 o
   6  -5  14      110.60       71.34     35.52 o
  -7  -4  14      611.85      563.55     40.07 o
  -6  -4  14      242.33      235.45     29.24 o
  -5  -4  14       36.91       32.31     24.39 o
  -3  -4  14     1157.01     1134.95     45.13 o
  -2  -4  14        5.36      -14.47     20.79 o
  -1  -4  14     1520.26     1482.28     49.90 o
   0  -4  14     1324.61     1289.28     49.77 o
   1  -4  14       41.90       55.83     23.56 o
   2  -4  14     1247.56     1327.74     51.98 o
   3  -4  14      555.46      511.71     38.42 o
   4  -4  14       29.85       39.98     25.43 o
   5  -4  14      143.96      133.97     31.14 o
   6  -4  14       55.40       70.17     32.57 o
  -8  -3  14      551.66      480.87     41.97 o
  -7  -3  14      443.21      427.33     39.59 o
  -6  -3  14       16.94       -6.32     21.35 o
  -5  -3  14      659.05      635.80     39.03 o
  -4  -3  14      796.09      798.34     29.69 o
  -3  -3  14      272.07      267.12     25.73 o
  -2  -3  14      365.20      348.72     30.02 o
  -1  -3  14      994.54     1031.86     43.53 o
   0  -3  14      223.58      261.31     25.86 o
   1  -3  14      371.00      354.48     33.05 o
   2  -3  14      507.66      513.44     37.03 o
   3  -3  14        2.61       12.91     23.13 o
   4  -3  14       78.92       74.93     27.50 o
   5  -3  14       20.86       69.86     29.50 o
   6  -3  14        0.07       24.26     31.88 o
  -8  -2  14      556.18      537.09     40.07 o
  -7  -2  14       32.45       55.74     23.82 o
  -6  -2  14      429.61      354.78     35.00 o
  -5  -2  14      360.27      355.74     31.32 o
  -4  -2  14       98.83       92.77     14.79 o
  -3  -2  14       57.42       61.52     14.14 o
  -2  -2  14      528.30      460.21     32.96 o
  -1  -2  14      219.66      226.01     25.21 o
   0  -2  14        1.64       14.34     18.84 o
   1  -2  14       86.53       85.11     21.87 o
   2  -2  14       11.32       26.51     20.53 o
   3  -2  14        8.18      -18.02     21.48 o
   4  -2  14        0.02       -9.70     23.82 o
   5  -2  14       69.11       55.87     27.94 o
   6  -2  14        0.07        1.21     31.92 o
  -9  -1  14      253.70      257.54     32.36 o
  -8  -1  14       78.93       83.25     27.16 o
  -7  -1  14      109.62       94.38     23.65 o
  -6  -1  14       66.14       96.89     22.26 o
  -5  -1  14        0.78       -5.63     19.23 o
  -4  -1  14        5.01       -0.56     12.43 o
  -3  -1  14        4.62       -2.27     14.70 o
  -2  -1  14       13.38        4.03     18.11 o
  -1  -1  14       51.55       42.62     18.41 o
   0  -1  14        2.99       -5.15     18.19 o
   1  -1  14      161.57      178.11     24.60 o
   2  -1  14      112.25      115.69     22.87 o
   3  -1  14      137.62      138.95     25.86 o
   4  -1  14      333.32      388.57     38.72 o
   5  -1  14       85.81      109.63     29.80 o
  -9   0  14       36.48       23.82     26.33 o
  -8   0  14       52.03       57.78     23.09 o
  -7   0  14        3.19       -8.40     22.31 o
  -6   0  14      142.96      118.64     22.22 o
  -5   0  14      122.88      132.11     21.53 o
  -4   0  14      169.65      172.91     22.18 o
  -3   0  14      914.14      993.60     27.85 o
  -2   0  14       24.05       13.55     11.96 o
  -1   0  14       43.50       90.48     18.84 o
   0   0  14      482.51      456.83     30.93 o
   1   0  14      213.62      211.24     25.08 o
   2   0  14        7.37       12.00     20.05 o
   3   0  14      741.45      756.43     41.84 o
   4   0  14      412.22      424.91     36.99 o
   5   0  14       12.51      -26.16     26.16 o
  -9   1  14      114.74      135.31     27.72 o
  -8   1  14        2.55       -6.89     23.30 o
  -7   1  14      380.65      411.39     33.91 o
  -6   1  14      376.61      374.66     34.78 o
  -5   1  14        8.71       -3.42     17.28 o
  -4   1  14     1721.78     1748.36     35.58 o
  -3   1  14      875.47      894.41     25.74 o
  -2   1  14       29.51       16.20     12.27 o
  -1   1  14     1243.38     1272.77     30.00 o
   0   1  14      661.04      619.13     36.04 o
   1   1  14        1.47        9.40     19.36 o
   2   1  14      409.30      411.48     35.30 o
   3   1  14      907.16      885.59     46.91 o
   4   1  14       21.43      -15.20     26.51 o
   5   1  14      279.22      275.95     36.56 o
 -10   2  14      231.34      225.53     32.31 o
  -9   2  14      115.44       90.53     26.25 o
  -8   2  14      200.01      209.25     28.02 o
  -7   2  14      958.39      967.93     45.09 o
  -6   2  14      106.98       85.07     20.88 o
  -5   2  14     1103.83     1157.31     29.76 o
  -4   2  14     1730.90     1805.08     36.12 o
  -3   2  14      137.73      132.81     14.53 o
  -2   2  14      765.96      786.00     24.75 o
  -1   2  14     1160.80     1079.94     41.67 o
   0   2  14      185.44      183.13     24.13 o
   1   2  14       60.83       52.15     21.83 o
   2   2  14      752.63      762.71     41.75 o
   3   2  14      309.78      304.02     30.19 o
   4   2  14       76.69       84.55     27.85 o
 -10   3  14      114.48       81.99     28.98 o
  -9   3  14       39.70       49.68     26.12 o
  -8   3  14      555.38      670.37     42.32 o
  -7   3  14      663.59      732.91     38.94 o
  -6   3  14      141.49      150.04     23.95 o
  -5   3  14     1395.32     1470.79     41.60 o
  -4   3  14      396.02      391.77     22.43 o
  -3   3  14      112.82      148.77     15.12 o
  -2   3  14      803.53      822.74     40.07 o
  -1   3  14      246.11      248.45     26.85 o
   0   3  14        7.28      -13.99     20.27 o
   1   3  14      160.33      136.83     26.85 o
   2   3  14      218.30      238.74     31.01 o
   3   3  14       31.21       88.10     29.84 o
 -10   4  14        2.84        3.12     27.63 o
  -9   4  14      291.85      338.28     34.04 o
  -8   4  14      675.61      765.87     41.06 o
  -7   4  14       62.32       49.38     22.31 o
  -6   4  14      527.34      567.41     34.69 o
  -5   4  14      529.86      578.85     25.82 o
  -4   4  14        0.77       23.80     13.14 o
  -3   4  14      256.17      326.24     32.62 o
  -2   4  14      104.25      117.51     23.30 o
  -1   4  14        6.51       12.13     21.22 o
   0   4  14        1.05      -22.22     22.22 o
   1   4  14        3.13      -21.22     24.08 o
   2   4  14       33.44       15.98     26.81 o
   3   4  14        3.58      -30.36     30.36 o
 -10   5  14        5.31      -12.95     28.07 o
  -9   5  14      156.00      167.88     28.76 o
  -8   5  14      206.67      254.51     30.75 o
  -7   5  14       18.41       25.73     21.92 o
  -6   5  14      167.99      194.35     25.38 o
  -5   5  14       55.78       24.94     14.77 o
  -4   5  14        0.14      -20.62     20.62 o
  -3   5  14        2.93      -21.96     21.96 o
  -2   5  14        0.90      -13.04     22.35 o
  -1   5  14       46.39       73.63     25.86 o
   0   5  14      118.60       56.48     27.68 o
   1   5  14        5.78       16.94     27.59 o
   2   5  14       22.39       26.46     30.41 o
  -9   6  14        9.61       18.41     26.81 o
  -8   6  14       33.64       25.64     26.51 o
  -7   6  14        4.77       20.66     23.09 o
  -6   6  14        4.75       16.07     22.61 o
  -5   6  14        3.24       17.65     15.34 o
  -4   6  14       55.40       44.35     23.74 o
  -3   6  14      321.80      317.01     30.71 o
  -2   6  14        8.46      -23.48     23.48 o
  -1   6  14      285.17      296.18     31.62 o
   0   6  14      236.79      240.04     34.26 o
   1   6  14        1.55       28.98     31.92 o
  -9   7  14       15.11        0.09     29.76 o
  -8   7  14       68.86       76.97     26.98 o
  -7   7  14       36.56       35.00     27.55 o
  -6   7  14        0.37       10.83     23.13 o
  -5   7  14       62.17       55.70     24.95 o
  -4   7  14      305.03      277.47     31.23 o
  -3   7  14      133.83      108.59     28.07 o
  -2   7  14      210.15      223.37     31.71 o
  -1   7  14      492.22      551.99     45.57 o
  -7   8  14       42.40      114.30     29.58 o
  -6   8  14       18.23       21.61     25.21 o
  -5   8  14      196.80      184.47     31.01 o
  -4   8  14      276.69      248.88     33.22 o
  -3   8  14        0.99       25.69     28.20 o
  -2  -7  15       34.27        5.63     31.32 o
  -1  -7  15        8.46      -23.61     28.20 o
   0  -7  15        2.12       -3.81     29.19 o
   1  -7  15        0.09      -23.00     29.71 o
   2  -7  15        0.07        2.77     29.63 o
   3  -7  15        2.30       22.78     31.79 o
  -3  -6  15        1.14       30.58     27.89 o
  -2  -6  15      109.62      127.30     30.54 o
  -1  -6  15       21.00      -21.18     26.81 o
   0  -6  15       98.39       53.71     27.76 o
   1  -6  15      122.16      152.94     31.14 o
   2  -6  15       10.04       53.15     30.02 o
   3  -6  15       45.81       44.27     31.71 o
   4  -6  15      120.06       72.77     34.17 o
  -3  -5  15      353.77      425.95     42.32 o
  -2  -5  15      242.32      215.36     29.54 o
  -1  -5  15      184.08      172.48     29.63 o
   0  -5  15      626.66      710.56     43.79 o
   1  -5  15       74.40       18.28     24.86 o
   2  -5  15      214.51      244.59     31.62 o
   3  -5  15      303.41      315.19     35.13 o
   4  -5  15       69.52      117.77     32.18 o
  -3  -4  15      718.37      719.31     41.88 o
  -2  -4  15       14.18      -17.85     23.22 o
  -1  -4  15     1268.04     1162.54     47.60 o
   0  -4  15      847.42      768.38     44.31 o
   1  -4  15       52.70       36.56     26.07 o
   2  -4  15      611.94      708.91     44.48 o
   3  -4  15      221.90      255.98     32.36 o
   4  -4  15        0.01        4.29     27.94 o
   5  -4  15      137.77       87.54     32.83 o
  -7  -3  15      263.63      252.13     32.53 o
  -6  -3  15       41.78        8.10     24.13 o
  -4  -3  15     1367.50     1479.21     52.97 o
  -3  -3  15       25.06       47.82     22.22 o
  -2  -3  15      910.90      983.22     45.96 o
  -1  -3  15     1507.30     1625.43     55.01 o
   0  -3  15       78.69       79.91     22.96 o
   1  -3  15      377.80      357.29     35.21 o
   2  -3  15      487.25      439.16     37.68 o
   3  -3  15       11.06        6.19     24.34 o
   4  -3  15       29.63       46.00     27.37 o
   5  -3  15      103.72      136.13     33.13 o
  -8  -2  15      308.04      279.20     32.70 o
  -7  -2  15       83.49       71.90     27.81 o
  -6  -2  15       78.79       99.15     26.46 o
  -5  -2  15      754.16      707.10     38.77 o
  -4  -2  15      604.58      648.67     39.16 o
  -3  -2  15      219.04      218.00     27.72 o
  -2  -2  15     1404.34     1459.15     49.85 o
  -1  -2  15      454.25      424.43     35.30 o
   0  -2  15      227.55      241.78     28.28 o
   1  -2  15      334.34      367.73     35.17 o
   2  -2  15      111.32       75.32     24.52 o
   3  -2  15        0.27      -17.46     24.04 o
   4  -2  15        5.84       14.99     27.24 o
   5  -2  15        2.71       30.45     30.49 o
  -8  -1  15       99.49      117.29     30.45 o
  -7  -1  15        3.91       -5.76     22.74 o
  -6  -1  15      202.66      192.96     27.42 o
  -5  -1  15      471.82      508.37     38.12 o
  -4  -1  15       41.19       68.42     14.98 o
  -3  -1  15      294.70      356.00     34.56 o
  -2  -1  15      328.50      336.20     33.87 o
  -1  -1  15       23.75       27.16     19.66 o
   0  -1  15      102.31      111.53     22.78 o
   1  -1  15        0.61        0.52     20.83 o
   2  -1  15       17.64       33.70     22.61 o
   3  -1  15       33.31       53.06     25.08 o
   4  -1  15       49.37       37.64     27.50 o
  -8   0  15        1.39       21.44     23.74 o
  -7   0  15       20.36       19.10     24.69 o
  -6   0  15       48.76       76.02     22.39 o
  -5   0  15       39.73       46.52     20.83 o
  -4   0  15       21.41       -0.59     13.69 o
  -3   0  15       46.37       47.89     13.47 o
  -2   0  15        3.69        6.54     19.36 o
  -1   0  15       14.92        8.75     20.05 o
   0   0  15       73.88       71.16     20.70 o
   1   0  15      119.90       94.29     21.79 o
   2   0  15       19.99       12.65     21.22 o
   3   0  15      295.17      295.88     30.41 o
   4   0  15       44.81        2.64     26.51 o
  -9   1  15       16.95       16.29     27.37 o
  -8   1  15        1.40      -20.23     24.21 o
  -7   1  15       18.58       37.94     22.74 o
  -6   1  15        9.75       17.11     21.57 o
  -5   1  15       19.25       33.61     19.92 o
  -4   1  15      192.43      182.75     16.75 o
  -3   1  15       15.34       12.69     12.86 o
  -2   1  15        1.55      -12.43     12.43 o
  -1   1  15      281.01      295.40     31.10 o
   0   1  15      533.53      488.36     35.78 o
   1   1  15       19.40       27.07     21.96 o
   2   1  15      431.17      453.84     38.25 o
   3   1  15      349.44      433.40     40.24 o
   4   1  15       16.79       30.23     29.54 o
  -9   2  15        0.23       11.61     26.94 o
  -8   2  15      197.50      176.63     28.50 o
  -7   2  15      382.12      408.53     39.07 o
  -6   2  15        3.39      -19.62     19.62 o
  -5   2  15      414.40      440.20     35.08 o
  -4   2  15      231.23      242.19     41.60 o
  -3   2  15       66.39       63.52     14.61 o
  -2   2  15      311.91      309.80     21.68 o
  -1   2  15      732.65      724.72     37.25 o
   0   2  15      391.97      349.89     31.88 o
   1   2  15      160.30      150.95     24.21 o
   2   2  15      813.92      768.99     42.79 o
   3   2  15       93.24      117.21     28.33 o
  -9   3  15      114.28      117.51     29.54 o
  -8   3  15      572.81      625.41     44.27 o
  -7   3  15      292.42      348.11     35.91 o
  -6   3  15      259.93      237.45     27.89 o
  -5   3  15      590.00      642.55     37.94 o
  -4   3  15      383.48      394.72     23.52 o
  -3   3  15       62.95       66.79     15.61 o
  -2   3  15      464.32      389.04     34.35 o
  -1   3  15      562.49      584.91     38.64 o
   0   3  15       21.79       29.15     23.35 o
   1   3  15      480.89      486.15     41.06 o
   2   3  15      369.57      415.03     41.88 o
  -9   4  15      315.31      341.70     36.30 o
  -8   4  15      439.56      471.04     39.46 o
  -7   4  15       17.92       35.26     24.08 o
  -6   4  15      545.36      543.80     37.03 o
  -5   4  15      709.72      726.52     32.44 o
  -4   4  15       68.83       59.54     15.56 o
  -3   4  15      245.58      249.31     18.64 o
  -2   4  15      280.30      337.67     34.22 o
  -1   4  15      152.60      195.65     27.42 o
   0   4  15       57.13        3.51     25.38 o
   1   4  15      262.17      252.91     34.87 o
   2   4  15       40.55       40.33     31.10 o
  -9   5  15      327.55      212.71     32.70 o
  -8   5  15       38.82       92.34     26.77 o
  -7   5  15      142.84      162.77     27.59 o
  -6   5  15      320.81      389.13     35.73 o
  -5   5  15       84.89       75.84     17.04 o
  -4   5  15       19.44       -6.84     15.20 o
  -3   5  15       77.95       48.99     24.52 o
  -2   5  15      263.47      268.54     31.06 o
  -1   5  15       14.87        1.73     26.07 o
   0   5  15       20.54       67.48     29.02 o
   1   5  15       71.67       62.85     30.75 o
  -8   6  15        4.22      -12.95     27.20 o
  -7   6  15       65.62       34.82     24.78 o
  -6   6  15       18.77       58.26     25.77 o
  -5   6  15        5.20       32.85     17.82 o
  -4   6  15       16.61       31.45     25.99 o
  -3   6  15        4.06       20.96     26.20 o
  -2   6  15       92.68       94.38     29.41 o
  -1   6  15       83.94      131.80     31.58 o
  -7   7  15        0.01        1.17     27.20 o
  -6   7  15        0.97      -21.48     24.39 o
  -5   7  15       21.66       23.09     18.35 o
  -4   7  15       80.01       81.08     29.15 o
  -3   7  15        3.97        6.32     28.07 o
  -2   7  15      133.31       90.44     30.49 o
  -3  -6  16       41.53       10.61     30.80 o
  -2  -6  16       44.20      -12.82     30.88 o
  -1  -6  16        1.75      -21.83     29.24 o
   0  -6  16       35.67       25.86     29.37 o
   1  -6  16       26.27        5.98     30.58 o
   2  -6  16        6.50      -21.96     31.01 o
  -3  -5  16       27.72       17.72     30.49 o
  -2  -5  16        3.09      -27.20     27.20 o
  -1  -5  16       21.17      -27.33     27.33 o
   0  -5  16       49.05       36.38     29.15 o
   1  -5  16        2.55       23.17     27.16 o
   2  -5  16        3.85       34.48     28.28 o
   3  -5  16       81.81       83.34     31.40 o
  -3  -4  16      224.33      234.11     31.66 o
  -2  -4  16        7.16        2.47     25.34 o
  -1  -4  16      435.38      386.57     38.03 o
   0  -4  16      231.59      210.11     32.23 o
   1  -4  16        0.22      -27.11     27.11 o
   2  -4  16      247.80      214.10     33.91 o
   3  -4  16      270.80      304.67     36.43 o
  -3  -3  16        8.40        0.95     22.78 o
  -2  -3  16      430.27      466.27     41.32 o
  -1  -3  16      557.47      633.68     42.58 o
   0  -3  16       57.23       22.18     24.21 o
   1  -3  16      226.12      237.79     30.23 o
   2  -3  16      498.40      492.82     41.23 o
   3  -3  16      258.71      304.80     34.43 o
   4  -3  16       42.34       91.13     32.10 o
  -7  -2  16      234.99      230.21     34.56 o
  -6  -2  16       60.68       89.96     28.72 o
  -4  -2  16      326.51      258.19     30.06 o
  -3  -2  16      330.15      369.12     33.61 o
  -2  -2  16     1098.79     1134.56     46.91 o
  -1  -2  16      202.00      292.02     29.63 o
   0  -2  16      118.04      185.21     28.63 o
   1  -2  16      454.47      487.28     40.50 o
   2  -2  16      295.39      312.55     32.88 o
   3  -2  16        0.06       32.01     26.85 o
   4  -2  16      127.43      112.05     33.44 o
  -7  -1  16       22.13       -0.61     25.73 o
  -6  -1  16      608.52      592.79     42.49 o
  -4  -1  16        0.02       -3.03     22.35 o
  -3  -1  16      758.46      812.04     43.79 o
  -2  -1  16      523.80      536.44     38.68 o
  -1  -1  16        0.12      -12.56     20.88 o
   0  -1  16      159.33      161.65     25.73 o
   1  -1  16      177.88      240.56     29.02 o
   2  -1  16       20.91       46.13     24.00 o
   3  -1  16       38.24       24.43     25.73 o
  -8   0  16       78.86       86.93     28.98 o
  -7   0  16      102.62      112.01     28.67 o
  -6   0  16      441.88      388.31     36.30 o
  -5   0  16       74.95      102.61     24.21 o
  -4   0  16      175.04      179.24     18.59 o
  -3   0  16      356.79      361.24     34.87 o
  -2   0  16        0.88       18.45     21.01 o
  -1   0  16        0.64      -11.22     21.14 o
   0   0  16        7.46       11.65     21.96 o
   1   0  16        4.73       -2.77     21.83 o
   2   0  16        7.44       -5.28     24.04 o
   3   0  16        0.02       -0.65     26.81 o
  -8   1  16        0.21        3.81     27.59 o
  -7   1  16       86.01       86.24     25.90 o
  -6   1  16       59.19       39.20     24.00 o
  -5   1  16        0.92       -3.68     20.79 o
  -4   1  16      138.58      145.79     22.96 o
  -3   1  16       27.73       21.70     15.10 o
  -2   1  16       13.43      -18.62     19.06 o
  -1   1  16      140.26      180.36     26.33 o
   0   1  16      109.41      114.30     26.12 o
   1   1  16       14.47       16.68     24.56 o
   2   1  16      191.74      197.73     31.97 o
   3   1  16       35.96       57.95     29.84 o
  -8   2  16        2.51       26.59     27.03 o
  -7   2  16        0.31      -17.85     24.95 o
  -6   2  16       18.86       53.71     23.04 o
  -5   2  16       16.53       23.56     22.09 o
  -4   2  16      141.70      175.77     17.73 o
  -3   2  16       68.30      102.40     16.47 o
  -2   2  16       50.06       57.23     16.35 o
  -1   2  16      550.01      571.44     40.02 o
   0   2  16      118.57       80.13     25.81 o
   1   2  16      243.24      228.78     31.66 o
   2   2  16      359.55      372.84     37.25 o
  -8   3  16       79.89       33.22     28.89 o
  -7   3  16        0.68       -4.03     23.35 o
  -6   3  16       78.07       55.44     24.56 o
  -5   3  16      351.69      356.21     35.17 o
  -4   3  16      270.19      294.69     20.55 o
  -3   3  16        2.58        2.51     15.85 o
  -2   3  16      477.70      511.96     25.74 o
  -1   3  16      592.96      569.06     39.89 o
   0   3  16       31.88       24.43     25.47 o
   1   3  16      478.80      455.31     40.58 o
  -8   4  16      133.27      121.97     29.28 o
  -7   4  16       21.31       15.85     25.94 o
  -6   4  16      200.25      164.29     27.50 o
  -5   4  16      539.25      518.93     27.29 o
  -4   4  16        6.11       10.17     15.93 o
  -3   4  16      392.76      438.69     45.91 o
  -2   4  16      745.80      764.49     45.52 o
  -1   4  16       63.75        2.25     26.51 o
   0   4  16      255.11      337.28     36.95 o
  -8   5  16       30.03       46.30     28.11 o
  -7   5  16       29.44        9.53     26.77 o
  -6   5  16      234.86      235.71     29.19 o
  -5   5  16      138.30      134.87     26.33 o
  -4   5  16       18.20       53.90     17.14 o
  -3   5  16      589.30      665.08     43.79 o
  -2   5  16      381.31      403.94     41.67 o
  -1   5  16       12.53       -8.66     28.46 o
  -7   6  16       51.88       14.12     26.94 o
  -6   6  16       73.32      107.81     28.28 o
  -5   6  16       18.67       18.25     18.17 o
  -4   6  16       15.83        6.54     26.98 o
  -3   6  16      162.56      162.08     31.01 o
  -2   6  16       21.18       21.44     30.36 o
  -2  -5  17       19.30       21.31     30.71 o
  -1  -5  17       35.17        4.03     30.41 o
   0  -5  17       65.69      103.65     32.40 o
   1  -5  17        5.83        5.50     29.11 o
  -3  -4  17        0.33        2.69     29.54 o
  -2  -4  17        0.67       -1.34     27.89 o
  -1  -4  17        8.65      -17.20     26.68 o
   0  -4  17       47.93       57.04     30.32 o
   1  -4  17        4.27        3.94     30.10 o
   2  -4  17      119.11      113.74     34.00 o
  -3  -3  17       15.22        2.56     26.94 o
  -2  -3  17       81.26      129.94     30.80 o
  -1  -3  17      143.14      137.09     30.88 o
   0  -3  17      107.73      151.68     28.93 o
   1  -3  17       61.33       14.64     25.64 o
   2  -3  17      411.99      373.75     36.99 o
  -3  -2  17       57.85       67.05     28.50 o
  -2  -2  17      341.40      354.91     32.96 o
  -1  -2  17      213.61      215.14     30.10 o
   0  -2  17       11.42       16.68     25.21 o
   1  -2  17      336.27      393.59     37.12 o
   2  -2  17      277.34      334.86     36.99 o
  -6  -1  17      582.28      593.70     46.00 o
  -4  -1  17        4.60      -16.50     25.04 o
  -3  -1  17      353.87      335.51     32.01 o
  -2  -1  17      453.37      509.37     42.27 o
  -1  -1  17       22.83      -15.16     23.69 o
   0  -1  17      174.98      187.25     28.07 o
   1  -1  17      471.83      513.18     40.50 o
   2  -1  17       21.47       49.90     27.85 o
  -7   0  17      249.42      218.21     34.61 o
  -6   0  17      547.75      562.95     42.14 o
  -5   0  17       57.08       76.97     25.60 o
  -4   0  17      161.21      167.84     29.80 o
  -3   0  17      275.81      353.18     37.47 o
  -2   0  17      234.92      260.58     28.67 o
  -1   0  17        2.67      -14.34     23.87 o
   0   0  17      271.74      254.64     30.49 o
   1   0  17      144.02      145.62     28.80 o
   2   0  17        1.17      -25.30     26.68 o
  -7   1  17      315.37      382.89     34.39 o
  -6   1  17      189.15      193.87     30.10 o
  -5   1  17       21.27      -23.35     23.35 o
  -4   1  17      132.33      171.76     18.85 o
  -3   1  17       15.49       27.03     23.35 o
  -2   1  17       71.83       88.84     24.52 o
  -1   1  17        0.20        7.97     22.31 o
   0   1  17       53.76       18.11     23.22 o
   1   1  17       62.74       71.73     26.46 o
  -7   2  17       82.70       84.76     29.32 o
  -6   2  17        7.97        3.94     24.69 o
  -5   2  17       19.68        2.04     23.82 o
  -4   2  17        6.23        7.00     16.60 o
  -3   2  17        2.94        2.99     15.89 o
  -2   2  17       69.19       48.12     26.25 o
  -1   2  17       54.26       48.16     25.77 o
   0   2  17       16.13       -1.08     25.90 o
   1   2  17       66.70       26.81     28.80 o
  -7   3  17        0.81       16.37     26.55 o
  -6   3  17       13.97       47.17     26.20 o
  -5   3  17       73.23       93.21     28.24 o
  -4   3  17       12.49        8.96     28.80 o
  -3   3  17       42.87       49.03     36.25 o
  -2   3  17      289.07      260.32     30.54 o
  -1   3  17       61.31        9.40     24.91 o
   0   3  17       69.43       50.07     27.07 o
  -7   4  17        6.44       19.32     27.72 o
  -6   4  17      106.95       97.80     28.63 o
  -5   4  17      154.85      191.62     27.16 o
  -4   4  17        0.49      -11.05     19.40 o
  -3   4  17      315.39      367.93     24.65 o
  -2   4  17      353.06      380.88     26.43 o
  -1   4  17        5.05      -22.35     27.37 o
  -6   5  17      308.07      317.14     33.35 o
  -5   5  17      189.87      189.24     30.28 o
  -4   5  17       28.67       29.05     19.01 o
  -3   5  17      392.04      354.04     40.43 o
  -3  -3  18       16.12        3.81     29.89 o
  -2  -3  18       16.17       -9.70     31.01 o
  -1  -3  18       46.10       11.39     31.36 o
   0  -3  18       36.53       33.22     29.41 o
  -3  -2  18        0.15       33.39     31.19 o
  -2  -2  18      203.23      195.56     32.57 o
  -1  -2  18      201.01      226.53     32.10 o
   0  -2  18        6.41       -5.54     28.11 o
  -3  -1  18      256.35      253.30     33.09 o
  -2  -1  18      576.70      667.90     47.90 o
  -1  -1  18       70.98       61.90     28.41 o
   0  -1  18      288.42      307.83     35.99 o
  -4   0  18       77.31       81.52     29.89 o
  -3   0  18      552.23      657.11     46.78 o
  -2   0  18      295.58      416.29     41.23 o
  -1   0  18       73.63       74.72     26.85 o
   0   0  18      493.17      502.96     42.23 o
  -4   1  18      161.70      158.83     29.50 o
  -3   1  18      343.90      319.44     33.39 o
  -2   1  18        8.98       -5.85     25.38 o
  -1   1  18      289.53      323.77     34.22 o
  -5   2  18       14.29       -7.62     26.68 o
  -4   2  18      110.22      147.27     29.37 o
  -3   2  18       79.20      135.31     27.59 o
  -2   2  18        4.90       50.11     26.33 o
  -1   2  18      100.10      127.00     30.49 o
  -5   3  18        2.75       25.64     28.59 o
  -4   3  18        8.24       38.51     33.55 o
  -3   3  18       27.37       29.28     27.68 o
 
